# Supplementary material for: A Phyletically Rare Gene Promotes the Niche-specific Fitness of an E. coli Pathogen during Bacteremia
Source: PLoS Pathog. 2013 Feb 14;9(2):e1003175. doi: 10.1371/journal.ppat.1003175 (PMC3573123; doi:10.1371/journal.ppat.1003175)
Supplement: Table S1 — Summary of results obtained from initial GI screen using different dose ranges. (XLSX) [file ppat.1003175.s007.xlsx]

## Sheet: Sheet1
Summary of GI screen in zebrafish infection sites at alternative innoculum doses
Infectious dose: 2,000-3,000 CFU/ embryo										Infectious dose: 500-1,000 CFU/ embryo
GI deletion variant	Size (Kbp)	PC			Blood					GI deletion variant	PC			Blood
		n	p value		n	p value					n	p value		n	p value
fpotB	44	10	0.1681		10	0.1247				fpotB
GI-selC	68	10	0.0009		9	0.0171				GI-selC	20	0.5833		39	0.2186
GI-cobU	44	10	0.0132		10	0.0171				GI-cobU	18	0.5424		37	0.2226
fb0847	33	10	0.0132		9	0.868				fb0847	18	0.1401		40	0.0002
GI-asnW	54	10	1		10	0.1247				GI-asnW
PAI-asnT [HPI]	32	10	0.1681		10	0.3843				PAI-asnT [HPI]
PAI-pheV [I]	123	10	1		20	0.001				PAI-pheV [I]	29	0.1659		50	0.0016
PAI-metV	32	10	1		9	0.5704				PAI-metV
PAI-pheU [II]	52	10	1		10	0.5044				PAI-pheU [II]
PAI-aspV	100	10	1		10	0.1247				PAI-aspV
PAI-serX	113	10	1		10	0.0573				PAI-serX
n denotes number of individual embryos used										blank cell denotes GI island mutants not tested at this dose
p values reflect the statistical significance of differences observed
compared to wild type killing kinetics.
