# Supplementary material for: A Phyletically Rare Gene Promotes the Niche-specific Fitness of an E. coli Pathogen during Bacteremia
Source: PLoS Pathog. 2013 Feb 14;9(2):e1003175. doi: 10.1371/journal.ppat.1003175 (PMC3573123; doi:10.1371/journal.ppat.1003175)
Supplement: Table S2 — Summary of inconclusive in vitro experiments. (XLSX) [file ppat.1003175.s008.xlsx]

## Sheet: Sheet1
Summary of inconclusive Experiments
Biological function tested			Mutants/ strains tested		Conditions											Outcome/ observations
Lysozyme resistance			DyfdK, DneaT, CFT073		Growth kinetics and minimal inhibitory concentration (MIC) were tested at 28.5 and 37oC in M9 media using 200 -1000 ug/ml lysozyme											No differences compared to wild type CFT073
Polymyxin B (PMB) resistance			DyfdK, DneaT, CFT073		Minimal inhibitory concentration (MIC) was tested 37oC in M9 media using 1, 5, 10, 15, and 20 ug/ml PMB											No differences compared to wild type CFT073
Acid resistance			DyfdK, DneaT, CFT073		Survival after 30 min acid shock (pH 2-4 by addition of concentrated HCl). Bacteria were backdiluted from o/n cultures into M9 media and grown to OD600=0.5 before acid shock. Initial and post shock bacterial numbers were enumerated											No differences compared to wild type CFT073
O-antigen immunoreactivity			DneaT, HS, CFT073		Wild type CFT073, CFT073DneaT, and commensal strain HS carrying pGEN-mcs, pGEN-neaTPnative, or pGEN-neaTPlac were submitted to the E. coli Resource Center for O serotype testing. http://ecoli.cas.psu.edu/services/index.htm#serotyping											Wild type CFT073 and DneaT maintained the same O serotype O6. HS was not found to sero-convert while carrying any of the neaT expression vectors
Biofilm formation			Dfb0847, DneaT, CFT073		Bacteria were grown at 28.5oC and 37oC in M9 media for 48h on plastic in microtiter plates. Crystal violet was used to determined biofilm formation.											No differences compared to wild type CFT073
Serum sensitivity			DneaT, CFT073		DneaT and CFT073 carrying pGEN-mcs or pGEN-neaTPnative were incubated at 37oC in M9 medium ± 20% or 80% pooled human sera for 2h. Pre- and post-serum treatment bacterial titers were deterimined.											No differences compared to wild type CFT073
lipopolysaccharide profile by PAGE			Dfb0847,DneaT, CFT073		Early, mid, and late log grown bacteria were prepared for LPS profiling by PAGE and analzyed by silver stain or Pro-Q emerald stain. Variations performed included growth at 28.5oC and 37oC, using either 10% or 15% resolving gels.											No differences compared to wild type CFT073
