# Supplementary material for: A Phyletically Rare Gene Promotes the Niche-specific Fitness of an E. coli Pathogen during Bacteremia
Source: PLoS Pathog. 2013 Feb 14;9(2):e1003175. doi: 10.1371/journal.ppat.1003175 (PMC3573123; doi:10.1371/journal.ppat.1003175)
Supplement: Table S3 — List of strains contained within the custom 165 genome database. (XLSX) [file ppat.1003175.s009.xlsx]

## Sheet: Sheet1
Strain	Phylum
Actinosynnema_mirum_DSM43827	Actinobacteria
Beutenbergia_cavernae_DSM12333	Actinobacteria
Bifidobacterium_adolescentis_ATCC15703	Actinobacteria
Bifidobacterium_bifidum_S17	Actinobacteria
Bifidobacterium_dentium_Bd1	Actinobacteria
Brevibacterium_linens_BL2	Actinobacteria
Catenulispora_acidiphila_DSM44928	Actinobacteria
Cellulomonas_flavigena_DSM20109	Actinobacteria
Collinsella_aerofaciens_ATCC25986	Actinobacteria
Corynebacterium_diphtheriae_NCTC13129	Actinobacteria
Corynebacterium_glutamicum_R	Actinobacteria
Frankia_alni_ACN14a	Actinobacteria
Gardnerella_vaginalis_409-05	Actinobacteria
Leifsonia_xyli_CTCB07	Actinobacteria
Micrococcus_luteus_NCTC_2665	Actinobacteria
Mobiluncus_curtisii_ATCC43063	Actinobacteria
Mycobacterium_avium_104	Actinobacteria
Mycobacterium_bovis_AF2122/97	Actinobacteria
Mycobacterium_leprae_TN	Actinobacteria
Mycobacterium_marinum_M	Actinobacteria
Mycobacterium_tuberculosis_CDC1551	Actinobacteria
Rhodococcus_equi_103S	Actinobacteria
Streptomyces_avermitilis_MA-4680	Actinobacteria
Streptomyces_coelicolor_A3	Actinobacteria
Streptomyces_SirexAA-E	Actinobacteria
Thermomonospora_curvata_DSM43183	Actinobacteria
Bacteroides_fragilis_NCTC9343	Bacteroidetes
Bacteroides_thetaiotaomicron_VPI-5482	Bacteroidetes
Bacteroides_vulgatus_ATCC8482	Bacteroidetes
Blattabacterium_germanica_Bge	Bacteroidetes
Cellulophaga_algicola_DSM14237	Bacteroidetes
Chitinophaga_pinensis_DSM2588	Bacteroidetes
Cytophaga_hutchinsonii_ATCC33406	Bacteroidetes
Flavobacteria_bacterium_MS0242A	Bacteroidetes
Flavobacteriaceae_bacterium_3519-10	Bacteroidetes
Flavobacterium_psychrophilum_JIP02/86	Bacteroidetes
Gramella_forsetii_KT0803	Bacteroidetes
Maribacter_HTCC2170	Bacteroidetes
Parabacteroides_distasonis_ATCC8503	Bacteroidetes
Pedobacter_saltans_DSM12145	Bacteroidetes
Porphyromonas_endodontalis_ATCC35406	Bacteroidetes
Porphyromonas_gingivalis_ATCC33277	Bacteroidetes
Porphyromonas_gingivalis_W83	Bacteroidetes
Prevotella_denticola_F0289	Bacteroidetes
Psychroflexus_torquis_ATCC700755	Bacteroidetes
Rhodothermus_marinus_DSM42520	Bacteroidetes
Robiginitalea_biformata_HTCC2501	Bacteroidetes
Zunongwangia_profunda_SM-A87	Bacteroidetes
Chlamydia_muridarum_Nigg	Chlamydiae
Chlamydia_trachomatis_434/Bu	Chlamydiae
Chlamydophila_felis_C-56	Chlamydiae
Chlamydophila_pneumoniae_J138	Chlamydiae
Waddlia_chondrophila_WSU	Chlamydiae
cyanobacterium_UCYN-A	Cyanobacteria
Nostoc_azollae_0708	Cyanobacteria
Prochlorococcus_marinus_MIT9211	Cyanobacteria
Synechococcus_CC9311	Cyanobacteria
Bacillus_anthracis_A0248	Firmicutes
Bacillus_anthracis_Ames	Firmicutes
Bacillus_cereus_ATCC10987	Firmicutes
Bacillus_halodurans_C-125	Firmicutes
Bacillus_mycoides_DSM2048	Firmicutes
Bacillus_subtilis_168	Firmicutes
Bacillus_thuringiensis_AlHakam	Firmicutes
Clostridium_botulinum_A2Kyoto	Firmicutes
Clostridium_difficile_630	Firmicutes
Enterococcus_faecalis_V583	Firmicutes
Eubacterium_rectale_ATCC33656	Firmicutes
Gemella_moribillum_M424	Firmicutes
Geobacillus_C56-T3	Firmicutes
Lactobacillus_helveticus_DPC4571	Firmicutes
Lactobacillus_plantarum_ST-III	Firmicutes
Lactococcus_lactis_KF147	Firmicutes
Leuconostoc_citreum_KM20	Firmicutes
Listeria_monocytogenes_HCC23	Firmicutes
Listeria_monocytogenes_serotype_CLIP80459	Firmicutes
Listeria_seeligeri_SLCC3954	Firmicutes
Paenibacillus_polymyxa_SC2	Firmicutes
Ruminococcus_albus7	Firmicutes
Staphylococcus_aureus_COL	Firmicutes
Staphylococcus_aureus_MRSA252	Firmicutes
Staphylococcus_epidermidis_ATCC12228	Firmicutes
Staphylococcus_saprophyticus_ATCC15305	Firmicutes
Streptococcus_mutans_NN2025	Firmicutes
Streptococcus_oralis_Uo5	Firmicutes
Streptococcus_pneumoniae_TIGR4	Firmicutes
Streptococcus_pyogenes_M1GAS	Firmicutes
Acetobacter_pasteurianus_IFO3283-01	Proteobacteria
Acinetobacter_baumannii_AB0057	Proteobacteria
Agrobacterium_H13-3	Proteobacteria
Agrobacterium_tumefaciens_C58	Proteobacteria
Bordetella_bronchiseptica_RB50	Proteobacteria
Bordetella_pertussis_TohamaI	Proteobacteria
Bradyrhizobium_japonicum_USDA110	Proteobacteria
Brucella_pinnipedialis_2/94	Proteobacteria
Brucella_suis_ATCC23445	Proteobacteria
Burkholderia_cenocepacia_HI2424	Proteobacteria
Burkholderia_phymatum_STM815	Proteobacteria
Campylobacter_jejuni_NCTC11168	Proteobacteria
Caulobacter_K31	Proteobacteria
Citrobacter_rodentium_ICC168	Proteobacteria
Coxiella_burnetii_CbuGQ212	Proteobacteria
Edwardsiella_tarda_EIB202	Proteobacteria
Ehrlichia_canis_Jake	Proteobacteria
Enterobacter_638	Proteobacteria
Erwinia_amylovora_ATCC49946	Proteobacteria
Erwinia_tasmaniensis_Et1/99	Proteobacteria
Escherichia_coli_536	Proteobacteria
Escherichia_coli_APECO1	Proteobacteria
Escherichia_coli_BL21	Proteobacteria
Escherichia_coli_BW2952	Proteobacteria
Escherichia_coli_CFT073	Proteobacteria
Escherichia_coli_DH10B	Proteobacteria
Escherichia_coli_ED1a	Proteobacteria
Escherichia_coli_F11	Proteobacteria
Escherichia_coli_HS	Proteobacteria
Escherichia_coli_IAI1	Proteobacteria
Escherichia_coli_IAI39	Proteobacteria
Escherichia_coli_MG1655	Proteobacteria
Escherichia_coli_O103:H2_12009	Proteobacteria
Escherichia_coli_O127:H6_E2348/69	Proteobacteria
Escherichia_coli_O157:H7_EDL933	Proteobacteria
Escherichia_coli_O157:H7_Sakai	Proteobacteria
Escherichia_coli_O26:H11_11368	Proteobacteria
Escherichia_coli_O55:H7_CB9615	Proteobacteria
Escherichia_coli_REL606	Proteobacteria
Escherichia_coli_S88	Proteobacteria
Escherichia_coli_SE11	Proteobacteria
Escherichia_coli_SMS-3-5	Proteobacteria
Escherichia_coli_UMN026	Proteobacteria
Escherichia_coli_UTI89	Proteobacteria
Escherichia_fergusonii_ATCC35469	Proteobacteria
Francisella_tularensis_FSC198	Proteobacteria
Geobacter_lovleyi_SZ	Proteobacteria
Haemophilus_influenzae_F3031	Proteobacteria
Helicobacter_acinonychis_Sheeba	Proteobacteria
Helicobacter_pylori_J99	Proteobacteria
Klebsiella_pneumoniae_342	Proteobacteria
Legionella_pneumophila_Philadelphia19	Proteobacteria
Mesorhizobium_ciceri_biserrulae	Proteobacteria
Methylobacterium_chloromethanicum_CM4	Proteobacteria
Neisseria_gonorrhoeae_FA1090	Proteobacteria
Neisseria_meningitidis_MC58	Proteobacteria
Nitrobacter_hamburgensis_X14	Proteobacteria
Photorhabdus_luminescens_laumondiiTTO1	Proteobacteria
Proteus_mirabilis	Proteobacteria
Pseudomonas_aeruginosa_PAO1	Proteobacteria
Rhizobium_etli_CFN42	Proteobacteria
Rhodobacter_sphaeroides_ATCC17025	Proteobacteria
Rhodopseudomonas_palustris_BisA53	Proteobacteria
Rickettsia_africae_ESF-5	Proteobacteria
Rickettsia_japonica_YH	Proteobacteria
Roseobacter_denitrificans_OCh114	Proteobacteria
Salmonella_enterica_arizonae_serovarRSK2980	Proteobacteria
Salmonella_enterica_serovarTyphiTy2	Proteobacteria
Shewanella_amazonensis_SB2B	Proteobacteria
Shewanella_baltica_OS195	Proteobacteria
Shigella_boydii_CDC3083-94	Proteobacteria
Shigella_flexneri_2a_301	Proteobacteria
Vibrio_cholerae_M66-2	Proteobacteria
Wolbachia_endosymbiont_Drosophila	Proteobacteria
Wolbachia_endosymbiont_malayi	Proteobacteria
Xanthomonas_oryzae_MAFF311018	Proteobacteria
Yersinia_pestis_KIM10	Proteobacteria
Yersinia_pseudotuberculosis_PIII	Proteobacteria
