# Supplementary material for: A Phyletically Rare Gene Promotes the Niche-specific Fitness of an E. coli Pathogen during Bacteremia
Source: PLoS Pathog. 2013 Feb 14;9(2):e1003175. doi: 10.1371/journal.ppat.1003175 (PMC3573123; doi:10.1371/journal.ppat.1003175)
Supplement: Table S4 — List of strains/genomes from the 165 genome database that contain at least one neaT homologue. (XLSX) [file ppat.1003175.s010.xlsx]

## Sheet: Sheet1
neaT homologue containing genomes derived from custom database
Strain	Gene ID (paralogues are listed if found)	Phylum
Bacteroides_thetaiotaomicron_VPI-5482	29347665	Bacteroidetes
Bacteroides_vulgatus_ATCC8482	150003750	Bacteroidetes
Flavobacterium_psychrophilum_JIP02/86	150025331	Bacteroidetes
Parabacteroides_distasonis_ATCC8503	150007727	Bacteroidetes
Porphyromonas_endodontalis_ATCC35406	229496328	Bacteroidetes
Porphyromonas_gingivalis_ATCC33277	188993867	Bacteroidetes
Porphyromonas_gingivalis_W83	34539883	Bacteroidetes
Bacillus_anthracis_A0248	229599998	Firmicutes
Bacillus_anthracis_Ames	30265473	Firmicutes
Bacillus_mycoides_DSM2048	228746632, 229014621	Firmicutes
Bacillus_thuringiensis_AlHakam	118480483	Firmicutes
Clostridium_botulinum_A2Kyoto	226947615	Firmicutes
Eubacterium_rectale_ATCC33656	238924986, 238924993, 238925089	Firmicutes
Paenibacillus_polymyxa_SC2	310641863	Firmicutes
Staphylococcus_aureus_MRSA252	49484864	Firmicutes
Streptococcus_oralis_Uo5	331267009 (wefK)	Firmicutes
Citrobacter_rodentium_ICC168	283784796	Proteobacteria
Enterobacter_638	146312226, 146309827	Proteobacteria
Erwinia_amylovora_ATCC49946	292899482, 292898631	Proteobacteria
Erwinia_tasmaniensis_Et1/99	188533830, 188534706	Proteobacteria
Photorhabdus_luminescens_laumondiiTTO1	37526235	Proteobacteria
