# Supplementary material for: A Phyletically Rare Gene Promotes the Niche-specific Fitness of an E. coli Pathogen during Bacteremia
Source: PLoS Pathog. 2013 Feb 14;9(2):e1003175. doi: 10.1371/journal.ppat.1003175 (PMC3573123; doi:10.1371/journal.ppat.1003175)
Supplement: Table S5 — Codon usage frequency for each amino acid based on the 5,369 protein-coding genes of CFT073. (XLSX) [file ppat.1003175.s011.xlsx]

## Sheet: Sheet1
Amino Acid	Codon:usage frequency
A	GCA:0.221203563487	GCC:0.270542572204	GCT:0.167642123358	GCG:0.340611740951
C	TGC:0.556298888431	TGT:0.443701111569
D	GAT:0.633965333834	GAC:0.366034666166
E	GAG:0.315861160927	GAA:0.684138839073
F	TTC:0.42088482099	TTT:0.57911517901
G	GGT:0.336954430158	GGG:0.155243593108	GGA:0.12337969037	GGC:0.384422286364
H	CAC:0.418929212688	CAT:0.581070787312
I	ATT:0.50120337587	ATC:0.408142308556	ATA:0.0906543155733
K	AAG:0.242431272474	AAA:0.757568727526
L	CTT:0.11086469156	CTG:0.483806619579	CTA:0.0373405973531	CTC:0.103952221392	TTA:0.131722633368	TTG:0.132313236748
M	ATG:1.0
N	AAT:0.465352363677	AAC:0.534647636323
P	CCT:0.167950873602	CCG:0.502858396082	CCA:0.196374003948	CCC:0.132816726369
Q	CAA:0.33697214671	CAG:0.66302785329
R	CGA:0.0683377994867	CGC:0.37343825967	CGG:0.112117408953	AGG:0.0331852153364	AGA:0.0515699377	CGT:0.361351378854
S	TCT:0.14587410045	AGC:0.269228712882	TCG:0.146002416621	AGT:0.159090666068	TCC:0.148868144441	TCA:0.130935959538
T	ACC:0.415232562177	ACA:0.148714803199	ACG:0.269850822271	ACT:0.166201812353
V	GTA:0.158404831433	GTC:0.215488793859	GTT:0.262727264508	GTG:0.363379110199
W	TGG:1.0
Y	TAT:0.575505218743	TAC:0.424494781257
STOP	TAG:0.0793000744602	TGA:0.323529411765	TAA:0.597170513775
