# Supplementary material for: A Phyletically Rare Gene Promotes the Niche-specific Fitness of an E. coli Pathogen during Bacteremia
Source: PLoS Pathog. 2013 Feb 14;9(2):e1003175. doi: 10.1371/journal.ppat.1003175 (PMC3573123; doi:10.1371/journal.ppat.1003175)
Supplement: Table S6 — Codon deviation score for each gene in CFT073. (XLSX) [file ppat.1003175.s012.xlsx]

## Sheet: cft073 gene codon bias
CFT073 locus	Codon deviation score	p value
:c3526136-3522336_hypothetical_protein_c3694_[Escherichia_coli_CFT073]	12.3909	2.92987e-05
:c3527425-3526190_hypothetical_protein_c3695_[Escherichia_coli_CFT073]	12.3114	3.69624e-05
:348228-348353_hypothetical_protein_c0368_[Escherichia_coli_CFT073]	11.8402	0.000138144
:c2208753-2207572_hypothetical_protein_c2405_[Escherichia_coli_CFT073]	11.8349	0.000140131
:1012956-1014629_30S_ribosomal_protein_S1_[Escherichia_coli_CFT073]	11.6052	0.000256739
:c4232274-4231291_putative_beta1,3-glucosyltransferase_[Escherichia_coli_CFT073]	11.5833	0.000271655
:c3521199-3520204_hypothetical_protein_c3692_[Escherichia_coli_CFT073]	11.5669	0.000283312
:2019992-2020996_glyceraldehyde-3-phosphate_dehydrogenase_[Escherichia_coli_CFT073]	11.5185	0.0003206
:c2395851-2394706_hypothetical_protein_c2561_[Escherichia_coli_CFT073]	11.4654	0.000366767
:c3902717-3901533_elongation_factor_Tu_[Escherichia_coli_CFT073]	11.4345	0.000396454
:5171375-5173048_hypothetical_protein_c5426_[Escherichia_coli_CFT073]	11.423	0.000407949
:c3522233-3521205_hypothetical_protein_c3693_[Escherichia_coli_CFT073]	11.3844	0.000449167
:c3183395-3182097_phosphopyruvate_hydratase_[Escherichia_coli_CFT073]	11.3743	0.00046055
:c2393571-2392456_hypothetical_protein_c2559_[Escherichia_coli_CFT073]	11.3217	0.00052446
:4708192-4709376_elongation_factor_Tu_[Escherichia_coli_CFT073]	11.313	0.000535813
:c4966498-4965038_hypothetical_protein_c5211_[Escherichia_coli_CFT073]	11.2866	0.000571488
:74536-75108_hypothetical_protein_c0079_[Escherichia_coli_CFT073]	11.0773	0.000942888
:1197942-1198136_hypothetical_protein_c1249_[Escherichia_coli_CFT073]	10.9954	0.00114086
:c3477647-3476175_putative_sialic_acid_transporter_[Escherichia_coli_CFT073]	10.9782	0.00118705
:c2397735-2396866_glycosyl_transferase_[Escherichia_coli_CFT073]	10.9549	0.00125224
:c4334249-4333119_hypothetical_protein_c4561_[Escherichia_coli_CFT073]	10.9506	0.00126471
:919531-920685_hypothetical_protein_c0946_[Escherichia_coli_CFT073]	10.9209	0.00135338
:c2400331-2399075_hypothetical_protein_c2566_[Escherichia_coli_CFT073]	10.9206	0.00135426
:c298303-297875_hypothetical_protein_c0326_[Escherichia_coli_CFT073]	10.8816	0.00147944
:c32031-31864_hypothetical_protein_c0038_[Escherichia_coli_CFT073]	10.8455	0.00160469
:c3431761-3431222_PapE_protein_[Escherichia_coli_CFT073]	10.8212	0.00169443
:c4942999-4942460_PapE_protein_[Escherichia_coli_CFT073]	10.8212	0.00169443
:c1455965-1455792_hypothetical_protein_c1608_[Escherichia_coli_CFT073]	10.811	0.00173322
:c2204327-2203818_hypothetical_protein_c2399_[Escherichia_coli_CFT073]	10.7993	0.00177907
:c2163622-2163071_putative_kinase_inhibitor_[Escherichia_coli_CFT073]	10.7943	0.00179901
:c4298924-4297605_hypothetical_protein_c4512_[Escherichia_coli_CFT073]	10.7715	0.00189196
:c4420890-4419349_F0F1_ATP_synthase_subunit_alpha_[Escherichia_coli_CFT073]	10.7513	0.00197839
:c4631165-4630398_triosephosphate_isomerase_[Escherichia_coli_CFT073]	10.735	0.0020506
:c2392478-2391027_mannose-1-phosphate_guanylyltransferase_[Escherichia_coli_CFT073]	10.7327	0.0020606
:c2399093-2397732_hypothetical_protein_c2564_[Escherichia_coli_CFT073]	10.7232	0.00210397
:4980059-4981705_chaperonin_GroEL_[Escherichia_coli_CFT073]	10.7173	0.00213144
:3182052-3183281_hypothetical_protein_c3343_[Escherichia_coli_CFT073]	10.7171	0.00213251
:c3476150-3475341_hypothetical_protein_c3636_[Escherichia_coli_CFT073]	10.6228	0.00261511
:c3904902-3902788_elongation_factor_G_[Escherichia_coli_CFT073]	10.6211	0.00262432
:c3473413-3472475_hypothetical_protein_c3633_[Escherichia_coli_CFT073]	10.6023	0.00273201
:4021144-4022322_hypothetical_protein_c4233_[Escherichia_coli_CFT073]	10.5725	0.0029109
:c1257661-1257287_hypothetical_protein_c1317_[Escherichia_coli_CFT073]	10.5574	0.00300584
:1450837-1451607_hypothetical_protein_c1601_[Escherichia_coli_CFT073]	10.4935	0.00343707
:c3478571-3477696_N-acetylmannosamine_kinase_[Escherichia_coli_CFT073]	10.4766	0.00356006
:c1184258-1183572_hypothetical_protein_c1233_[Escherichia_coli_CFT073]	10.4661	0.00363843
:3431915-3432529_hypothetical_protein_c3587_[Escherichia_coli_CFT073]	10.4383	0.00385421
:4943153-4943767_hypothetical_protein_c5183_[Escherichia_coli_CFT073]	10.4383	0.00385421
:167479-167607_hypothetical_protein_c0174_[Escherichia_coli_CFT073]	10.4131	0.00405934
:c3362644-3361565_fructose-bisphosphate_aldolase_[Escherichia_coli_CFT073]	10.3928	0.00423131
:c246405-245650_hydroxyacylglutathione_hydrolase_[Escherichia_coli_CFT073]	10.3711	0.00442238
:c1543247-1540572_bifunctional_acetaldehyde-CoA/alcohol_dehydrogenase_[Escherichia_coli_CFT073]	10.3525	0.00459258
:299991-300116_hypothetical_protein_c0329_[Escherichia_coli_CFT073]	10.3374	0.0047348
:4628431-4628568_hypothetical_protein_c4868_[Escherichia_coli_CFT073]	10.3208	0.00489543
:c3471619-3470630_hypothetical_protein_c3630_[Escherichia_coli_CFT073]	10.3149	0.00495383
:c2164123-2163791_multidrug_efflux_protein_[Escherichia_coli_CFT073]	10.2997	0.00510698
:c4821808-4821668_hypothetical_protein_c5043_[Escherichia_coli_CFT073]	10.2841	0.00526862
:c3994907-3994350_putative_minor_fimbrial_subunit_[Escherichia_coli_CFT073]	10.2677	0.00544336
:c2137368-2137231_hypothetical_protein_c2320_[Escherichia_coli_CFT073]	10.2586	0.00554221
:2195846-2197666_hypothetical_protein_c2393_[Escherichia_coli_CFT073]	10.2489	0.00565053
:c2757358-2756729_Type_1_fimbriae_regulatory_protein_fimB_[Escherichia_coli_CFT073]	10.2258	0.00591399
:c2394689-2393682_UDP-glucose_4-epimerase_[Escherichia_coli_CFT073]	10.2251	0.00592143
:c2215222-2214920_hypothetical_protein_c2415_[Escherichia_coli_CFT073]	10.2011	0.00620725
:1725540-1725992_hypothetical_protein_c1890_[Escherichia_coli_CFT073]	10.1975	0.00625088
:c547221-547081_hypothetical_protein_c0567_[Escherichia_coli_CFT073]	10.1858	0.00639519
:4419358-4421037_hypothetical_protein_c4661_[Escherichia_coli_CFT073]	10.1641	0.00667091
:345925-346407_hypothetical_protein_c0364_[Escherichia_coli_CFT073]	10.1615	0.00670499
:c2699448-2697178_hypothetical_protein_c2839_[Escherichia_coli_CFT073]	10.1531	0.00681531
:3661452-3661862_hypothetical_protein_c3829_[Escherichia_coli_CFT073]	10.1453	0.00691832
:4217825-4218310_hypothetical_protein_c4431_[Escherichia_coli_CFT073]	10.1447	0.00692649
:c4521046-4520357_hypothetical_protein_c4755_[Escherichia_coli_CFT073]	10.1371	0.00702899
:3881886-3882812_hypothetical_protein_c4084_[Escherichia_coli_CFT073]	10.1336	0.00707684
:c2214177-2213797_hypothetical_protein_c2412_[Escherichia_coli_CFT073]	10.1267	0.00717093
:c453999-453448_hypothetical_protein_c0463_[Escherichia_coli_CFT073]	10.1221	0.00723468
:933422-933898_hypothetical_protein_c0969_[Escherichia_coli_CFT073]	10.0872	0.00773599
:968964-969098_hypothetical_protein_c1008_[Escherichia_coli_CFT073]	10.0796	0.00784873
:3063044-3063934_hypothetical_protein_c3203_[Escherichia_coli_CFT073]	10.0792	0.00785455
:4466395-4466496_putative_rho_operon_leader_peptide_[Escherichia_coli_CFT073]	10.0647	0.00807327
:2936066-2936218_hypothetical_protein_c3064_[Escherichia_coli_CFT073]	10.0633	0.00809492
:680944-681507_alkyl_hydroperoxide_reductase_subunit_C_[Escherichia_coli_CFT073]	10.0476	0.00834022
:1832093-1832470_putative_acid_shock_protein_[Escherichia_coli_CFT073]	10.0406	0.00845057
:4368038-4368208_hypothetical_protein_c4605_[Escherichia_coli_CFT073]	10.0377	0.00849628
:c248996-248751_hypothetical_protein_c0254_[Escherichia_coli_CFT073]	10.034	0.00855629
:c3994405-3993608_putative_fimbrial_chaperone_[Escherichia_coli_CFT073]	10.0328	0.00857488
:c911421-910450_hypothetical_protein_c0933_[Escherichia_coli_CFT073]	10.0323	0.00858315
:c1209635-1209273_hypothetical_protein_c1257_[Escherichia_coli_CFT073]	10.0307	0.00860933
:5036179-5036790_hypothetical_protein_c5297_[Escherichia_coli_CFT073]	10.0203	0.00878023
:1726714-1727181_hypothetical_protein_c1892_[Escherichia_coli_CFT073]	10.0179	0.00881915
:c3601363-3600626_hypothetical_protein_c3766_[Escherichia_coli_CFT073]	10.0168	0.00883831
:2211120-2211701_hypothetical_protein_c2408_[Escherichia_coli_CFT073]	10.0133	0.00889652
:1371747-1371872_hypothetical_protein_c1473_[Escherichia_coli_CFT073]	9.99497	0.00920618
:628118-628243_hypothetical_protein_c0650_[Escherichia_coli_CFT073]	9.99497	0.00920618
:4321110-4321631_putative_maturase-related_protein_[Escherichia_coli_CFT073]	9.98644	0.00935388
:c4507406-4506558_hypothetical_protein_c4739_[Escherichia_coli_CFT073]	9.9846	0.00938603
:3882740-3883321_hypothetical_protein_c4086_[Escherichia_coli_CFT073]	9.98269	0.00941934
:c2212517-2211786_hypothetical_protein_c2409_[Escherichia_coli_CFT073]	9.97113	0.00962405
:271866-272603_hypothetical_protein_c0292_[Escherichia_coli_CFT073]	9.96737	0.0096914
:1361786-1362115_putative_tail_fiber_component_M_of_prophage_[Escherichia_coli_CFT073]	9.96345	0.00976211
:c14940-12904_putative_glutamate_dehydrogenase_[Escherichia_coli_CFT073]	9.94574	0.0100872
:4329417-4329608_hypothetical_protein_c4553_[Escherichia_coli_CFT073]	9.94197	0.0101576
:c4231245-4229992_Lipid_A-core,_surface_polymer_ligase_[Escherichia_coli_CFT073]	9.93882	0.0102167
:c649464-649081_hypothetical_protein_c0665_[Escherichia_coli_CFT073]	9.9342	0.0103041
:c3479522-3478605_N-acetylneuraminate_lyase_[Escherichia_coli_CFT073]	9.927	0.0104415
:c2396920-2395838_glycosyl_transferase_[Escherichia_coli_CFT073]	9.92419	0.0104956
:5035521-5036108_hypothetical_protein_c5296_[Escherichia_coli_CFT073]	9.92235	0.0105311
:c2599716-2598589_outer_membrane_porin_protein_C_[Escherichia_coli_CFT073]	9.92145	0.0105484
:c1130909-1129092_hypothetical_protein_c1166_[Escherichia_coli_CFT073]	9.91481	0.0106777
:c3376705-3374714_transketolase_[Escherichia_coli_CFT073]	9.90945	0.010783
:2598529-2599623_hypothetical_protein_c2757_[Escherichia_coli_CFT073]	9.90494	0.0108724
:2204464-2205300_hypothetical_protein_c2400_[Escherichia_coli_CFT073]	9.89678	0.0110355
:c2144402-2144274_hypothetical_protein_c2328_[Escherichia_coli_CFT073]	9.87911	0.0113964
:c4964853-4964200_hypothetical_protein_c5210_[Escherichia_coli_CFT073]	9.87587	0.0114637
:4908549-4908683_hypothetical_protein_c5132_[Escherichia_coli_CFT073]	9.87241	0.0115358
:1423600-1423980_tonB-like_membrane_protein_encoded_within_prophage_[Escherichia_coli_CFT073]	9.8713	0.0115591
:c3993589-3992579_putative_fimbrial_adhesin_[Escherichia_coli_CFT073]	9.86456	0.0117012
:1003279-1004493_hypothetical_protein_c1040_[Escherichia_coli_CFT073]	9.86283	0.0117379
:2758106-2758675_Type_1_fimbriae_regulatory_protein_fimB_[Escherichia_coli_CFT073]	9.85159	0.0119788
:4083123-4083296_hypothetical_protein_c4303_[Escherichia_coli_CFT073]	9.84441	0.012135
:c1889728-1889585_hypothetical_protein_c2046_[Escherichia_coli_CFT073]	9.84127	0.0122037
:c4036342-4036205_hypothetical_protein_c4250_[Escherichia_coli_CFT073]	9.84071	0.0122159
:4717477-4721700_DNA-directed_RNA_polymerase_subunit_beta'_[Escherichia_coli_CFT073]	9.82794	0.0124997
:c201778-200849_hypothetical_protein_c0205_[Escherichia_coli_CFT073]	9.81442	0.0128061
:c1408505-1408353_hypothetical_protein_c1538_[Escherichia_coli_CFT073]	9.8052	0.013019
:4603350-4603595_hypothetical_protein_c4840_[Escherichia_coli_CFT073]	9.77608	0.0137109
:c4775920-4775798_hypothetical_protein_c5000_[Escherichia_coli_CFT073]	9.75038	0.0143479
:830809-831006_hypothetical_protein_c0854_[Escherichia_coli_CFT073]	9.75003	0.0143569
:c3963724-3963539_hypothetical_protein_c4182_[Escherichia_coli_CFT073]	9.74541	0.014474
:c3204446-3203019_hypothetical_protein_c3363_[Escherichia_coli_CFT073]	9.74312	0.0145324
:481406-481552_hypothetical_protein_c0497_[Escherichia_coli_CFT073]	9.73539	0.0147312
:c4953954-4953577_hypothetical_protein_c5199_[Escherichia_coli_CFT073]	9.73467	0.0147497
:4355936-4356796_hypothetical_protein_c4594_[Escherichia_coli_CFT073]	9.72308	0.0150524
:c4771971-4771477_hypothetical_protein_c4992_[Escherichia_coli_CFT073]	9.71785	0.0151905
:c1343800-1343465_hypothetical_protein_c1429_[Escherichia_coli_CFT073]	9.71412	0.0152899
:c2163061-2162264_putative_transcriptional_regulator_YbcM_[Escherichia_coli_CFT073]	9.71182	0.0153515
:292732-294246_putative_oligogalacturonide_transporter_[Escherichia_coli_CFT073]	9.71102	0.0153729
:c860866-860501_hypothetical_protein_c0887_[Escherichia_coli_CFT073]	9.70467	0.015544
:4933881-4934117_hypothetical_protein_c5169_[Escherichia_coli_CFT073]	9.69239	0.0158794
:c3841828-3841700_hypothetical_protein_c4025_[Escherichia_coli_CFT073]	9.68184	0.0161726
:4984420-4984986_elongation_factor_P_[Escherichia_coli_CFT073]	9.67779	0.0162864
:c931989-931408_hypothetical_protein_c0967_[Escherichia_coli_CFT073]	9.6737	0.016402
:491004-491135_hypothetical_protein_c0507_[Escherichia_coli_CFT073]	9.67035	0.0164972
:294176-296482_putative_exopolygalacturonate_lyase_[Escherichia_coli_CFT073]	9.66547	0.0166369
:2695973-2697175_acetate_kinase_[Escherichia_coli_CFT073]	9.65532	0.0169302
:1348095-1348244_hypothetical_protein_c1441_[Escherichia_coli_CFT073]	9.64093	0.017354
:4022319-4022813_hypothetical_protein_c4234_[Escherichia_coli_CFT073]	9.63381	0.0175668
:2207072-2207284_hypothetical_protein_c2404_[Escherichia_coli_CFT073]	9.62527	0.0178252
:3905482-3905943_hypothetical_protein_c4115_[Escherichia_coli_CFT073]	9.6182	0.0180413
:c5122343-5122185_hypothetical_protein_c5375_[Escherichia_coli_CFT073]	9.61552	0.0181241
:c836026-835889_hypothetical_protein_c0859_[Escherichia_coli_CFT073]	9.61046	0.0182809
:1726211-1726717_hypothetical_protein_c1891_[Escherichia_coli_CFT073]	9.60962	0.018307
:c3881259-3880558_30S_ribosomal_protein_S3_[Escherichia_coli_CFT073]	9.60775	0.0183653
:1663587-1663946_hypothetical_protein_c1830_[Escherichia_coli_CFT073]	9.60401	0.0184824
:c1752853-1752635_hypothetical_protein_c1919_[Escherichia_coli_CFT073]	9.5921	0.0188593
:1237770-1237961_hypothetical_protein_c1286_[Escherichia_coli_CFT073]	9.58434	0.0191087
:684077-684460_hypothetical_protein_c0697_[Escherichia_coli_CFT073]	9.58358	0.0191332
:1344246-1344407_hypothetical_protein_c1432_[Escherichia_coli_CFT073]	9.57935	0.0192704
:5799-5948_hypothetical_protein_c0006_[Escherichia_coli_CFT073]	9.56836	0.0196306
:c5174287-5174084_hypothetical_protein_c5428_[Escherichia_coli_CFT073]	9.56071	0.0198849
:c3787944-3787807_hypothetical_protein_c3972_[Escherichia_coli_CFT073]	9.55261	0.0201568
:c2253386-2252766_hypothetical_protein_c2441_[Escherichia_coli_CFT073]	9.55148	0.020195
:c2167730-2166801_hypothetical_protein_c2356_[Escherichia_coli_CFT073]	9.54884	0.0202847
:c3923008-3922841_hypothetical_protein_c4137_[Escherichia_coli_CFT073]	9.54444	0.0204346
:4486067-4486222_hypothetical_protein_c4720_[Escherichia_coli_CFT073]	9.53994	0.0205891
:53019-53252_putative_antitoxin_of_gyrase_inhibiting_toxin-antitoxin_system_[Escherichia_coli_CFT073]	9.52711	0.0210346
:2712392-2712562_hypothetical_protein_c2858_[Escherichia_coli_CFT073]	9.5151	0.0214587
:c4297608-4296883_hypothetical_protein_c4511_[Escherichia_coli_CFT073]	9.5146	0.0214768
:c1063929-1062790_outer_membrane_protein_A_[Escherichia_coli_CFT073]	9.51279	0.0215413
:c3428432-3427962_hypothetical_protein_c3579_[Escherichia_coli_CFT073]	9.51008	0.0216385
:475431-475691_hypothetical_protein_c0489_[Escherichia_coli_CFT073]	9.50927	0.0216674
:c936911-936327_hypothetical_protein_c0973_[Escherichia_coli_CFT073]	9.5058	0.0217924
:3442496-3442756_hypothetical_protein_c3599_[Escherichia_coli_CFT073]	9.49822	0.0220674
:1172485-1173561_phospho-2-dehydro-3-deoxyheptonate_aldolase_[Escherichia_coli_CFT073]	9.49684	0.022118
:529060-530358_trigger_factor_[Escherichia_coli_CFT073]	9.49408	0.0222189
:2193014-2193646_hypothetical_protein_c2391_[Escherichia_coli_CFT073]	9.49011	0.0223651
:c3483738-3483544_hypothetical_protein_c3646_[Escherichia_coli_CFT073]	9.48911	0.022402
:2202763-2203686_hypothetical_protein_c2398_[Escherichia_coli_CFT073]	9.489	0.0224058
:c3364084-3362858_phosphoglycerate_kinase_[Escherichia_coli_CFT073]	9.48289	0.0226327
:c2055611-2054850_hypothetical_protein_c2225_[Escherichia_coli_CFT073]	9.48188	0.0226704
:c3674706-3674536_hypothetical_protein_c3841_[Escherichia_coli_CFT073]	9.47892	0.0227813
:c162787-162173_hypothetical_protein_c0168_[Escherichia_coli_CFT073]	9.46276	0.0233935
:3742603-3744825_hypothetical_protein_c3919_[Escherichia_coli_CFT073]	9.46079	0.0234691
:c4418408-4417026_F0F1_ATP_synthase_subunit_beta_[Escherichia_coli_CFT073]	9.45853	0.0235562
:c3527848-3527441_putative_glycerol-3-phosphate_cytidyltransferase_[Escherichia_coli_CFT073]	9.45538	0.023678
:2327685-2328395_hypothetical_protein_c2486_[Escherichia_coli_CFT073]	9.44569	0.0240556
:c1409177-1408809_putative_single-stranded_DNA_binding_protein_of_prophage_[Escherichia_coli_CFT073]	9.44337	0.0241468
:c3870025-3869807_putative_regulator_[Escherichia_coli_CFT073]	9.44056	0.0242574
:4407758-4407880_hypothetical_protein_c4647_[Escherichia_coli_CFT073]	9.4347	0.0244899
:c1962801-1962424_hypothetical_protein_c2122_[Escherichia_coli_CFT073]	9.43317	0.0245509
:3803718-3804131_hypothetical_protein_c3988_[Escherichia_coli_CFT073]	9.43108	0.0246343
:c5123328-5122627_hypothetical_protein_c5377_[Escherichia_coli_CFT073]	9.43102	0.024637
:2314524-2315258_hypothetical_protein_c2471_[Escherichia_coli_CFT073]	9.43016	0.0246713
:c4104556-4103732_DNA-binding_transcriptional_regulator_GadX_[Escherichia_coli_CFT073]	9.42718	0.024791
:c3431177-3430647_PapF_protein_[Escherichia_coli_CFT073]	9.42474	0.0248894
:c4942415-4941885_PapF_protein_[Escherichia_coli_CFT073]	9.42474	0.0248894
:c934913-933882_hypothetical_protein_c0970_[Escherichia_coli_CFT073]	9.3958	0.0260808
:2697250-2699394_phosphate_acetyltransferase_[Escherichia_coli_CFT073]	9.39394	0.026159
:291188-291988_gluconate_5-dehydrogenase_[Escherichia_coli_CFT073]	9.3936	0.0261732
:1210510-1210944_hypothetical_protein_c1259_[Escherichia_coli_CFT073]	9.37445	0.0269901
:c4535517-4535368_hypothetical_protein_c4770_[Escherichia_coli_CFT073]	9.36554	0.0273775
:4290267-4290626_insertion_element_IS1_1/5/6_protein_insB_[Escherichia_coli_CFT073]	9.3616	0.0275501
:c5135429-5135022_hypothetical_protein_c5390_[Escherichia_coli_CFT073]	9.35249	0.0279527
:4583790-4585613_GTP-binding_protein_[Escherichia_coli_CFT073]	9.34842	0.0281343
:c701380-701039_hypothetical_protein_c0719_[Escherichia_coli_CFT073]	9.34695	0.0282004
:c1695053-1694925_hypothetical_protein_c1855_[Escherichia_coli_CFT073]	9.34637	0.0282262
:c3489692-3489471_hypothetical_protein_c3653_[Escherichia_coli_CFT073]	9.34292	0.0283813
:12946-14862_molecular_chaperone_DnaK_[Escherichia_coli_CFT073]	9.33991	0.0285173
:138143-139567_dihydrolipoamide_dehydrogenase_[Escherichia_coli_CFT073]	9.3243	0.0292307
:c3422014-3421802_hypothetical_protein_c3572_[Escherichia_coli_CFT073]	9.31617	0.0296079
:c855072-854932_hypothetical_protein_c0881_[Escherichia_coli_CFT073]	9.30712	0.0300327
:c2320926-2320804_hypothetical_protein_c2480_[Escherichia_coli_CFT073]	9.30457	0.0301534
:133364-136027_pyruvate_dehydrogenase_subunit_E1_[Escherichia_coli_CFT073]	9.29677	0.030525
:4569560-4569700_hypothetical_protein_c4805_[Escherichia_coli_CFT073]	9.29201	0.0307531
:201032-201883_elongation_factor_Ts_[Escherichia_coli_CFT073]	9.28977	0.0308614
:c3998846-3998067_chaperone_protein_fimC_[Escherichia_coli_CFT073]	9.28665	0.0310124
:c4652915-4652055_nucleoside-specific_channel-forming_protein_tsx_[Escherichia_coli_CFT073]	9.27894	0.0313882
:3480253-3480615_hypothetical_protein_c3640_[Escherichia_coli_CFT073]	9.27771	0.0314481
:c3382009-3381863_hypothetical_protein_c3525_[Escherichia_coli_CFT073]	9.27759	0.0314542
:296575-297555_hypothetical_protein_c0325_[Escherichia_coli_CFT073]	9.27755	0.031456
:1074542-1075186_hypothetical_protein_c1109_[Escherichia_coli_CFT073]	9.27644	0.0315105
:c4139618-4139457_hypothetical_protein_c4353_[Escherichia_coli_CFT073]	9.27227	0.0317159
:74258-74494_hypothetical_protein_c0078_[Escherichia_coli_CFT073]	9.26929	0.0318636
:c4327731-4327162_hypothetical_protein_c4550_[Escherichia_coli_CFT073]	9.26662	0.0319962
:c2002124-2001324_hypothetical_protein_c2165_[Escherichia_coli_CFT073]	9.26357	0.0321482
:c1434612-1434181_hypothetical_protein_c1581_[Escherichia_coli_CFT073]	9.25807	0.0324238
:4756318-4756644_hypothetical_protein_c4977_[Escherichia_coli_CFT073]	9.25333	0.0326633
:5130249-5130578_hypothetical_protein_c5385_[Escherichia_coli_CFT073]	9.24996	0.0328344
:3749504-3750973_hypothetical_protein_c3925_[Escherichia_coli_CFT073]	9.24296	0.0331916
:c281313-281170_hypothetical_protein_c0303_[Escherichia_coli_CFT073]	9.2419	0.0332459
:4031097-4031228_hypothetical_protein_c4243_[Escherichia_coli_CFT073]	9.23767	0.0334639
:1297593-1297772_hypothetical_protein_c1367_[Escherichia_coli_CFT073]	9.2367	0.0335141
:1188213-1188755_F1C_major_fimbrial_subunit_[Escherichia_coli_CFT073]	9.23428	0.0336393
:4144958-4145329_hypothetical_protein_c4359_[Escherichia_coli_CFT073]	9.23218	0.033748
:c4299658-4298906_hypothetical_protein_c4513_[Escherichia_coli_CFT073]	9.22916	0.0339056
:c3229443-3228841_hypothetical_protein_c3390_[Escherichia_coli_CFT073]	9.22763	0.0339855
:3075529-3075714_hypothetical_protein_c3214_[Escherichia_coli_CFT073]	9.22542	0.0341012
:c3995325-3994873_putative_minor_fimbrial_subunit_[Escherichia_coli_CFT073]	9.22236	0.0342618
:16953-17714_hypothetical_protein_c0021_[Escherichia_coli_CFT073]	9.22167	0.0342981
:1911623-1913251_pyruvate_kinase_[Escherichia_coli_CFT073]	9.2125	0.0347845
:391165-392154_LysR_family_transcriptional_regulator_[Escherichia_coli_CFT073]	9.20896	0.0349737
:200172-200897_30S_ribosomal_protein_S2_[Escherichia_coli_CFT073]	9.20869	0.034988
:c4576869-4576723_hypothetical_protein_c4814_[Escherichia_coli_CFT073]	9.20832	0.0350078
:c681426-680911_hypothetical_protein_c0693_[Escherichia_coli_CFT073]	9.20712	0.0350719
:2872876-2873052_hypothetical_protein_c3010_[Escherichia_coli_CFT073]	9.19803	0.0355626
:1248461-1248793_putative_autoagglutination_protein_[Escherichia_coli_CFT073]	9.19741	0.0355963
:c2200567-2200253_hypothetical_protein_c2396_[Escherichia_coli_CFT073]	9.19236	0.0358712
:c4934371-4934123_hypothetical_protein_c5170_[Escherichia_coli_CFT073]	9.19234	0.0358728
:4711127-4711831_50S_ribosomal_protein_L1_[Escherichia_coli_CFT073]	9.18613	0.0362133
:c2456936-2455722_hypothetical_protein_c2610_[Escherichia_coli_CFT073]	9.18468	0.0362933
:3203046-3204335_Serine_transporter_[Escherichia_coli_CFT073]	9.1777	0.03668
:4975907-4977358_hypothetical_protein_c5221_[Escherichia_coli_CFT073]	9.1774	0.0366971
:c1085916-1085704_cold_shock-like_protein_cspH_[Escherichia_coli_CFT073]	9.17544	0.0368061
:3653460-3653582_hypothetical_protein_c3818_[Escherichia_coli_CFT073]	9.16994	0.0371144
:c980118-979726_hypothetical_protein_c1020_[Escherichia_coli_CFT073]	9.16771	0.0372397
:1167823-1168386_hypothetical_protein_c1213_[Escherichia_coli_CFT073]	9.16728	0.0372641
:2793437-2793796_hypothetical_protein_c2930_[Escherichia_coli_CFT073]	9.1636	0.0374721
:c2891104-2889569_inosine_5'-monophosphate_dehydrogenase_[Escherichia_coli_CFT073]	9.15267	0.0380957
:c4988117-4987728_fumarate_reductase_subunit_D_[Escherichia_coli_CFT073]	9.15001	0.0382485
:4785046-4785918_4-hydroxybenzoate_octaprenyltransferase_[Escherichia_coli_CFT073]	9.14915	0.038298
:c2336559-2336398_hypothetical_protein_c2496_[Escherichia_coli_CFT073]	9.14325	0.0386393
:1381706-1381939_hypothetical_protein_c1492_[Escherichia_coli_CFT073]	9.14227	0.0386964
:1220895-1221437_hypothetical_protein_c1270_[Escherichia_coli_CFT073]	9.1417	0.0387299
:c4711642-4710641_hypothetical_protein_c4938_[Escherichia_coli_CFT073]	9.14149	0.0387421
:c3528519-3527848_KpsT_protein_[Escherichia_coli_CFT073]	9.1358	0.0390744
:1395766-1395888_hypothetical_protein_c1515_[Escherichia_coli_CFT073]	9.12916	0.039465
:5012847-5014145_adenylosuccinate_synthetase_[Escherichia_coli_CFT073]	9.12336	0.0398091
:4713339-4717400_DNA-directed_RNA_polymerase_subunit_beta_[Escherichia_coli_CFT073]	9.12278	0.0398439
:5194885-5195040_hypothetical_protein_c5448_[Escherichia_coli_CFT073]	9.12271	0.039848
:c1332167-1331967_hypothetical_protein_c1404_[Escherichia_coli_CFT073]	9.12157	0.0399159
:1210326-1210688_hypothetical_protein_c1258_[Escherichia_coli_CFT073]	9.12126	0.0399345
:c23340-23077_30S_ribosomal_protein_S20_[Escherichia_coli_CFT073]	9.12046	0.0399817
:2206594-2207082_hypothetical_protein_c2403_[Escherichia_coli_CFT073]	9.11744	0.0401628
:c2781002-2780865_hypothetical_protein_c2918_[Escherichia_coli_CFT073]	9.11582	0.0402597
:c3875915-3875481_50S_ribosomal_protein_L15_[Escherichia_coli_CFT073]	9.11041	0.0405858
:c1951144-1951016_hypothetical_protein_c2108_[Escherichia_coli_CFT073]	9.10986	0.0406191
:c3252383-3251208_Beta-cystathionase_[Escherichia_coli_CFT073]	9.10847	0.0407031
:c355404-355267_hypothetical_protein_c0375_[Escherichia_coli_CFT073]	9.10692	0.0407972
:c1658930-1658595_hypothetical_protein_c1824_[Escherichia_coli_CFT073]	9.10123	0.0411437
:c2349880-2349503_hypothetical_protein_c2513_[Escherichia_coli_CFT073]	9.10054	0.0411863
:1722209-1724614_hypothetical_protein_c1888_[Escherichia_coli_CFT073]	9.09691	0.0414088
:1337028-1337210_hypothetical_protein_c1416_[Escherichia_coli_CFT073]	9.09454	0.0415546
:3408019-3409062_ShiA-like_protein_[Escherichia_coli_CFT073]	9.08927	0.0418805
:3707204-3707332_hypothetical_protein_c3878_[Escherichia_coli_CFT073]	9.08726	0.0420054
:1749411-1749551_hypothetical_protein_c1915_[Escherichia_coli_CFT073]	9.08401	0.0422073
:1262535-1262681_hypothetical_protein_c1324_[Escherichia_coli_CFT073]	9.08079	0.0424091
:1409774-1410355_putative_superinfection_exclusion_protein_B_of_prophage_[Escherichia_coli_CFT073]	9.0806	0.042421
:c3428678-3428529_hypothetical_protein_c3581_[Escherichia_coli_CFT073]	9.0799	0.0424647
:334872-335351_hypothetical_protein_c0358_[Escherichia_coli_CFT073]	9.07903	0.0425194
:1724601-1725203_hypothetical_protein_c1889_[Escherichia_coli_CFT073]	9.07638	0.0426862
:1795894-1796112_hypothetical_protein_c1954_[Escherichia_coli_CFT073]	9.07465	0.0427952
:1343053-1343184_hypothetical_protein_c1428_[Escherichia_coli_CFT073]	9.07258	0.042926
:3149703-3150329_hypothetical_protein_c3305_[Escherichia_coli_CFT073]	9.0689	0.0431591
:3631437-3632066_hypothetical_protein_c3798_[Escherichia_coli_CFT073]	9.06615	0.0433342
:c3879944-3879690_30S_ribosomal_protein_S17_[Escherichia_coli_CFT073]	9.06481	0.0434199
:c3877516-3876983_50S_ribosomal_protein_L6_[Escherichia_coli_CFT073]	9.06284	0.0435454
:473308-473442_hypothetical_protein_c0485_[Escherichia_coli_CFT073]	9.06184	0.0436098
:c4982286-4981882_hypothetical_protein_c5229_[Escherichia_coli_CFT073]	9.0602	0.043715
:c1745600-1745328_hypothetical_protein_c1910_[Escherichia_coli_CFT073]	9.05316	0.044169
:c530370-529069_hypothetical_protein_c0552_[Escherichia_coli_CFT073]	9.05153	0.0442742
:3876674-3877297_hypothetical_protein_c4067_[Escherichia_coli_CFT073]	9.04178	0.0449102
:4712687-4713052_50S_ribosomal_protein_L7/L12_[Escherichia_coli_CFT073]	9.03748	0.0451934
:c2455722-2455006_hypothetical_protein_c2609_[Escherichia_coli_CFT073]	9.0356	0.0453172
:c5066698-5066168_inorganic_pyrophosphatase_[Escherichia_coli_CFT073]	9.03514	0.0453477
:c4713178-4712672_hypothetical_protein_c4942_[Escherichia_coli_CFT073]	9.03254	0.0455199
:c3475325-3474585_hypothetical_protein_c3635_[Escherichia_coli_CFT073]	9.03131	0.0456013
:c1359004-1358354_hypothetical_protein_c1457_[Escherichia_coli_CFT073]	9.03105	0.045619
:333750-334046_hypothetical_protein_c0355_[Escherichia_coli_CFT073]	9.0258	0.0459688
:3202573-3202704_hypothetical_protein_c3362_[Escherichia_coli_CFT073]	9.0248	0.046036
:c3870885-3870517_hypothetical_protein_c4054_[Escherichia_coli_CFT073]	9.0213	0.0462706
:c1401721-1401470_hypothetical_protein_c1525_[Escherichia_coli_CFT073]	9.01844	0.0464632
:3278592-3278810_lipoprotein_ygdR_[Escherichia_coli_CFT073]	9.01749	0.0465272
:3208745-3208882_hypothetical_protein_c3369_[Escherichia_coli_CFT073]	9.01399	0.0467639
:4036870-4036992_hypothetical_protein_c4252_[Escherichia_coli_CFT073]	9.01326	0.046813
:c4242672-4242436_50S_ribosomal_protein_L28_[Escherichia_coli_CFT073]	9.00985	0.0470452
:4321953-4322141_hypothetical_protein_c4544_[Escherichia_coli_CFT073]	9.00426	0.0474272
:2186327-2186551_hypothetical_protein_c2384_[Escherichia_coli_CFT073]	9.00156	0.0476123
:3714321-3714656_putative_regulator_PrlF_[Escherichia_coli_CFT073]	9.00107	0.0476463
:c1397115-1395934_hypothetical_protein_c1516_[Escherichia_coli_CFT073]	9.00086	0.0476606
:c3631173-3630967_glycogen_synthesis_protein_GlgS_[Escherichia_coli_CFT073]	9.00054	0.0476823
:c4931556-4930681_hypothetical_protein_c5164_[Escherichia_coli_CFT073]	8.99941	0.0477604
:c3052348-3052133_cold_shock-like_protein_cspB_[Escherichia_coli_CFT073]	8.9983	0.0478372
:1719505-1720740_hypothetical_protein_c1885_[Escherichia_coli_CFT073]	8.99726	0.0479088
:4082560-4082724_hypothetical_protein_c4302_[Escherichia_coli_CFT073]	8.99582	0.0480082
:c1075909-1075769_hypothetical_protein_c1112_[Escherichia_coli_CFT073]	8.98982	0.0484249
:2495373-2495543_hypothetical_protein_c2648_[Escherichia_coli_CFT073]	8.98451	0.0487963
:2073442-2073693_hypothetical_protein_c2245_[Escherichia_coli_CFT073]	8.98021	0.0490987
:c3655538-3654441_hypothetical_protein_c3820_[Escherichia_coli_CFT073]	8.97968	0.049136
:c163359-162793_hypothetical_protein_c0169_[Escherichia_coli_CFT073]	8.97744	0.0492939
:c403076-402825_hypothetical_protein_c0419_[Escherichia_coli_CFT073]	8.97146	0.0497183
:c912360-911434_hypothetical_protein_c0934_[Escherichia_coli_CFT073]	8.96921	0.0498792
:c2190461-2189790_transcriptional_regulatory_protein_YedW_[Escherichia_coli_CFT073]	8.95981	0.0505535
:c387635-387492_50S_ribosomal_protein_L36_[Escherichia_coli_CFT073]	8.95932	0.0505889
:c1024428-1024264_hypothetical_protein_c1062_[Escherichia_coli_CFT073]	8.957	0.0507566
:c3883662-3883057_50S_ribosomal_protein_L4_[Escherichia_coli_CFT073]	8.95326	0.0510274
:c2206399-2206262_hypothetical_protein_c2402_[Escherichia_coli_CFT073]	8.95226	0.0511
:1718427-1719167_hypothetical_protein_c1884_[Escherichia_coli_CFT073]	8.95083	0.0512046
:c3065718-3065329_hypothetical_protein_c3205_[Escherichia_coli_CFT073]	8.94787	0.0514205
:4205257-4205940_hypothetical_protein_c4423_[Escherichia_coli_CFT073]	8.94649	0.0515216
:4036080-4036226_hypothetical_protein_c4249_[Escherichia_coli_CFT073]	8.94397	0.0517063
:816345-816500_hypothetical_protein_c0838_[Escherichia_coli_CFT073]	8.94329	0.051756
:4909805-4909978_hypothetical_protein_c5136_[Escherichia_coli_CFT073]	8.94037	0.0519715
:c1611756-1611499_hypothetical_protein_c1776_[Escherichia_coli_CFT073]	8.93575	0.052313
:1338495-1338626_hypothetical_protein_c1419_[Escherichia_coli_CFT073]	8.93365	0.0524687
:3881259-3881666_hypothetical_protein_c4081_[Escherichia_coli_CFT073]	8.9316	0.052621
:c1452897-1452493_hypothetical_protein_c1603_[Escherichia_coli_CFT073]	8.93148	0.0526302
:c1467778-1467497_hypothetical_protein_c1630_[Escherichia_coli_CFT073]	8.92339	0.0532351
:c4985022-4984468_hypothetical_protein_c5233_[Escherichia_coli_CFT073]	8.92132	0.0533913
:5072718-5072849_hypothetical_protein_c5330_[Escherichia_coli_CFT073]	8.914	0.0539447
:c5095174-5095040_hypothetical_protein_c5351_[Escherichia_coli_CFT073]	8.91345	0.0539867
:5209552-5210271_purine_nucleoside_phosphorylase_[Escherichia_coli_CFT073]	8.90982	0.0542634
:c2316987-2316562_hypothetical_protein_c2475_[Escherichia_coli_CFT073]	8.90959	0.054281
:c3925446-3925270_hypothetical_protein_c4140_[Escherichia_coli_CFT073]	8.90681	0.0544932
:c1595330-1594542_enoyl-(acyl_carrier_protein)_reductase_[Escherichia_coli_CFT073]	8.90671	0.0545008
:c4159385-4159023_hypothetical_protein_c4376_[Escherichia_coli_CFT073]	8.90533	0.0546063
:c4951988-4951662_hypothetical_protein_c5195_[Escherichia_coli_CFT073]	8.90208	0.0548561
:3768402-3768680_DNA-binding_transcriptional_regulator_Nlp_[Escherichia_coli_CFT073]	8.89794	0.0551758
:c1379535-1379395_hypothetical_protein_c1486_[Escherichia_coli_CFT073]	8.89595	0.0553301
:3960691-3960870_hypothetical_protein_c4177_[Escherichia_coli_CFT073]	8.89399	0.0554818
:c3056602-3056243_hypothetical_protein_c3190_[Escherichia_coli_CFT073]	8.89363	0.0555099
:c3469801-3469679_hypothetical_protein_c3629_[Escherichia_coli_CFT073]	8.89283	0.0555717
:c5105238-5105110_hypothetical_protein_c5361_[Escherichia_coli_CFT073]	8.88859	0.0559022
:c5033467-5033084_hypothetical_protein_c5290_[Escherichia_coli_CFT073]	8.88706	0.0560221
:c1338659-1338498_hypothetical_protein_c1420_[Escherichia_coli_CFT073]	8.87916	0.0566428
:c3056246-3055857_hypothetical_protein_c3189_[Escherichia_coli_CFT073]	8.87716	0.0568012
:4710695-4711123_50S_ribosomal_protein_L11_[Escherichia_coli_CFT073]	8.8757	0.0569169
:1176756-1177049_MchB_protein_[Escherichia_coli_CFT073]	8.87533	0.056946
:c3614071-3613649_hypothetical_protein_c3779_[Escherichia_coli_CFT073]	8.87142	0.0572564
:c2199854-2199297_putative_type_IV_pilin_protein_[Escherichia_coli_CFT073]	8.87037	0.0573402
:c4919811-4919569_hypothetical_protein_c5143_[Escherichia_coli_CFT073]	8.86893	0.0574549
:c796881-795766_hypothetical_protein_c0813_[Escherichia_coli_CFT073]	8.86858	0.0574829
:4156259-4156384_hypothetical_protein_c4371_[Escherichia_coli_CFT073]	8.86285	0.0579419
:2250474-2250644_hypothetical_protein_c2438_[Escherichia_coli_CFT073]	8.8614	0.0580584
:2344396-2344920_hypothetical_protein_c2508_[Escherichia_coli_CFT073]	8.85868	0.0582776
:2573054-2573338_50S_ribosomal_protein_L25_[Escherichia_coli_CFT073]	8.85774	0.0583535
:3132556-3132828_hydrogenase_assembly_chaperone_[Escherichia_coli_CFT073]	8.85737	0.0583833
:c4278832-4277738_putative_transcriptional_regulator_[Escherichia_coli_CFT073]	8.85631	0.0584691
:c3566038-3564860_putative_hydrogenase_2_b_cytochrome_subunit_[Escherichia_coli_CFT073]	8.85497	0.0585779
:c1412387-1411830_hypothetical_protein_c1545_[Escherichia_coli_CFT073]	8.85021	0.0589646
:1337203-1337379_hypothetical_protein_c1417_[Escherichia_coli_CFT073]	8.8467	0.0592511
:c4236140-4235124_lipopolysaccharide_1,3-galactosyltransferase_[Escherichia_coli_CFT073]	8.84441	0.0594385
:c4310605-4310426_hypothetical_protein_c4531_[Escherichia_coli_CFT073]	8.84203	0.059634
:c415022-414420_Type_1_fimbriae_regulatory_protein_fimB_[Escherichia_coli_CFT073]	8.84162	0.0596678
:c802291-801671_hypothetical_protein_c0820_[Escherichia_coli_CFT073]	8.83782	0.0599806
:3271486-3271689_hypothetical_protein_c3421_[Escherichia_coli_CFT073]	8.83192	0.06047
:1716369-1718327_hypothetical_protein_c1883_[Escherichia_coli_CFT073]	8.83135	0.0605174
:c1920526-1920158_iron-sulfur_cluster_assembly_scaffold_protein_[Escherichia_coli_CFT073]	8.82864	0.0607431
:c4745310-4744867_hypothetical_protein_c4969_[Escherichia_coli_CFT073]	8.82824	0.0607764
:1257078-1257305_hypothetical_protein_c1316_[Escherichia_coli_CFT073]	8.82617	0.0609486
:c2247004-2246735_hypothetical_protein_c2435_[Escherichia_coli_CFT073]	8.82376	0.0611508
:c5034637-5034149_hypothetical_protein_c5293_[Escherichia_coli_CFT073]	8.82175	0.0613191
:1340428-1340613_hypothetical_protein_c1425_[Escherichia_coli_CFT073]	8.81871	0.0615749
:4342378-4342875_hypothetical_protein_c4581_[Escherichia_coli_CFT073]	8.8168	0.061736
:3410473-3410877_hypothetical_protein_c3560_[Escherichia_coli_CFT073]	8.81625	0.0617832
:1959607-1959918_hypothetical_protein_c2118_[Escherichia_coli_CFT073]	8.81117	0.0622136
:c3374698-3374240_hypothetical_protein_c3518_[Escherichia_coli_CFT073]	8.81099	0.0622284
:c3878260-3877955_30S_ribosomal_protein_S14_[Escherichia_coli_CFT073]	8.80828	0.0624594
:1381269-1381490_hypothetical_protein_c1490_[Escherichia_coli_CFT073]	8.80443	0.0627884
:346408-346938_hypothetical_protein_c0365_[Escherichia_coli_CFT073]	8.80359	0.0628597
:c3601818-3601339_hypothetical_protein_c3767_[Escherichia_coli_CFT073]	8.79862	0.0632864
:c3044057-3043851_putative_head-tail_joining_protein_of_prophage_[Escherichia_coli_CFT073]	8.79206	0.0638533
:c1240752-1240486_hypothetical_protein_c1293_[Escherichia_coli_CFT073]	8.7865	0.0643367
:2036655-2037146_hypothetical_protein_c2203_[Escherichia_coli_CFT073]	8.77907	0.0649875
:82730-82915_hypothetical_protein_c0088_[Escherichia_coli_CFT073]	8.77873	0.0650172
:3418210-3418884_hemolysin_C_[Escherichia_coli_CFT073]	8.77505	0.0653419
:c2088306-2088157_hypothetical_protein_c2266_[Escherichia_coli_CFT073]	8.77441	0.0653979
:3883592-3884293_hypothetical_protein_c4090_[Escherichia_coli_CFT073]	8.7737	0.0654606
:c3254876-3253995_antiterminator_[Escherichia_coli_CFT073]	8.77129	0.0656738
:c2189790-2188432_putative_sensor-like_histidine_kinase_yedV_[Escherichia_coli_CFT073]	8.77025	0.0657664
:5098583-5099113_hypothetical_protein_c5356_[Escherichia_coli_CFT073]	8.76812	0.0659556
:3021386-3021976_putative_DNA-invertase_from_lambdoid_prophage_Rac_[Escherichia_coli_CFT073]	8.7679	0.065975
:912449-912670_putative_regulator_for_prophage_[Escherichia_coli_CFT073]	8.75878	0.0667904
:c509693-509160_hypothetical_protein_c0526_[Escherichia_coli_CFT073]	8.75858	0.0668084
:c4520043-4519783_hypothetical_protein_c4753_[Escherichia_coli_CFT073]	8.75466	0.0671607
:c3871375-3870992_50S_ribosomal_protein_L17_[Escherichia_coli_CFT073]	8.75396	0.0672235
:3444661-3445062_hypothetical_protein_c3604_[Escherichia_coli_CFT073]	8.75329	0.0672844
:2331944-2333158_putative_carbohydrate_kinase_[Escherichia_coli_CFT073]	8.75236	0.0673688
:2777081-2777356_lipoprotein_ypdI_[Escherichia_coli_CFT073]	8.75229	0.0673747
:1177321-1178871_MchC_protein_[Escherichia_coli_CFT073]	8.75016	0.0675675
:4087994-4088152_hypothetical_protein_c4309_[Escherichia_coli_CFT073]	8.74502	0.0680346
:c2265049-2264537_hypothetical_protein_c2450_[Escherichia_coli_CFT073]	8.74421	0.0681084
:3427169-3427570_hypothetical_protein_c3577_[Escherichia_coli_CFT073]	8.74288	0.0682299
:c738746-738594_hypothetical_protein_c0756_[Escherichia_coli_CFT073]	8.74244	0.0682697
:2102385-2102951_hypothetical_protein_c2281_[Escherichia_coli_CFT073]	8.7409	0.0684107
:c4977406-4975925_aspartate_ammonia-lyase_[Escherichia_coli_CFT073]	8.73835	0.0686435
:4521725-4521856_hypothetical_protein_c4756_[Escherichia_coli_CFT073]	8.73591	0.0688677
:1745018-1745290_hypothetical_protein_c1908_[Escherichia_coli_CFT073]	8.73305	0.0691309
:1644038-1644436_hypothetical_protein_c1812_[Escherichia_coli_CFT073]	8.73267	0.0691658
:1337824-1338042_hypothetical_protein_c1418_[Escherichia_coli_CFT073]	8.73266	0.0691674
:c3049075-3048917_hypothetical_protein_c3178_[Escherichia_coli_CFT073]	8.73005	0.0694087
:1480151-1480339_hypothetical_protein_c1642_[Escherichia_coli_CFT073]	8.72746	0.0696479
:c2265806-2265084_putative_thioesterase_[Escherichia_coli_CFT073]	8.72066	0.0702811
:c1446777-1446337_hypothetical_protein_c1596_[Escherichia_coli_CFT073]	8.72045	0.0703005
:c1406629-1406441_hypothetical_protein_c1533_[Escherichia_coli_CFT073]	8.72014	0.0703294
:c309678-309547_hypothetical_protein_c0338_[Escherichia_coli_CFT073]	8.71718	0.0706064
:c3066517-3065702_hypothetical_protein_c3206_[Escherichia_coli_CFT073]	8.71076	0.0712101
:4905707-4905865_hypothetical_protein_c5129_[Escherichia_coli_CFT073]	8.71042	0.0712417
:287365-287607_hypothetical_protein_c0312_[Escherichia_coli_CFT073]	8.71039	0.0712453
:355379-356071_lipoprotein_yafL_[Escherichia_coli_CFT073]	8.71037	0.0712465
:c3744888-3742666_polynucleotide_phosphorylase/polyadenylase_[Escherichia_coli_CFT073]	8.7096	0.0713192
:c1290235-1290107_hypothetical_protein_c1357_[Escherichia_coli_CFT073]	8.70871	0.0714038
:c129410-129267_hypothetical_protein_c0134_[Escherichia_coli_CFT073]	8.70847	0.0714263
:5192466-5193191_hypothetical_protein_c5444_[Escherichia_coli_CFT073]	8.70786	0.071484
:3770108-3770449_hypothetical_protein_c3949_[Escherichia_coli_CFT073]	8.7077	0.0714991
:3880126-3880542_hypothetical_protein_c4078_[Escherichia_coli_CFT073]	8.70507	0.0717485
:2030807-2031310_hypothetical_protein_c2192_[Escherichia_coli_CFT073]	8.70362	0.0718858
:3338018-3338209_hypothetical_protein_c3478_[Escherichia_coli_CFT073]	8.70103	0.0721321
:627789-628145_tail_fiber_assembly_protein_[Escherichia_coli_CFT073]	8.69501	0.0727077
:3760536-3760670_hypothetical_protein_c3935_[Escherichia_coli_CFT073]	8.6918	0.0730155
:1417569-1418126_putative_DNA_N-6-adenine-methyltransferase_of_bacteriophage_[Escherichia_coli_CFT073]	8.69152	0.0730429
:4174872-4175045_hypothetical_protein_c4391_[Escherichia_coli_CFT073]	8.68949	0.0732377
:75115-75537_hypothetical_protein_c0080_[Escherichia_coli_CFT073]	8.68768	0.0734127
:c4572455-4572213_hypothetical_protein_c4808_[Escherichia_coli_CFT073]	8.6873	0.0734495
:c2577552-2577163_hypothetical_protein_c2729_[Escherichia_coli_CFT073]	8.68592	0.0735831
:c1168702-1168463_Cea_protein_[Escherichia_coli_CFT073]	8.68459	0.0737115
:c122688-122248_putative_major_pilin_subunit_[Escherichia_coli_CFT073]	8.68414	0.0737556
:c1650960-1650652_hypothetical_protein_c1819_[Escherichia_coli_CFT073]	8.68306	0.0738597
:c3745317-3745048_30S_ribosomal_protein_S15_[Escherichia_coli_CFT073]	8.68249	0.0739155
:3827694-3827858_hypothetical_protein_c4010_[Escherichia_coli_CFT073]	8.67803	0.0743487
:1101936-1102073_hypothetical_protein_c1142_[Escherichia_coli_CFT073]	8.6757	0.0745767
:c3061243-3060560_hypothetical_protein_c3199_[Escherichia_coli_CFT073]	8.67345	0.0747968
:c1559147-1558641_hypothetical_protein_c1723_[Escherichia_coli_CFT073]	8.66974	0.0751606
:c1423221-1422880_lambdoid_prophage_DLP12_Bor-like_protein_[Escherichia_coli_CFT073]	8.66813	0.0753194
:3495115-3495444_hypothetical_protein_c3656_[Escherichia_coli_CFT073]	8.66686	0.0754446
:c347158-346889_hypothetical_protein_c0366_[Escherichia_coli_CFT073]	8.66263	0.0758623
:c1911281-1911072_hypothetical_protein_c2069_[Escherichia_coli_CFT073]	8.66204	0.0759201
:c1411833-1411081_hypothetical_protein_c1544_[Escherichia_coli_CFT073]	8.66187	0.0759368
:5218354-5218638_hypothetical_protein_c5477_[Escherichia_coli_CFT073]	8.65928	0.0761943
:c1170276-1169968_hypothetical_protein_c1217_[Escherichia_coli_CFT073]	8.65919	0.0762033
:1063996-1064214_hypothetical_protein_c1094_[Escherichia_coli_CFT073]	8.65577	0.0765433
:c3958701-3958573_hypothetical_protein_c4174_[Escherichia_coli_CFT073]	8.65478	0.076642
:1355885-1356316_hypothetical_protein_c1452_[Escherichia_coli_CFT073]	8.65473	0.0766476
:c3884302-3883673_50S_ribosomal_protein_L3_[Escherichia_coli_CFT073]	8.65391	0.0767286
:c4948799-4948203_PapA_protein_[Escherichia_coli_CFT073]	8.6475	0.0773714
:843388-844128_hypothetical_protein_c0870_[Escherichia_coli_CFT073]	8.64511	0.0776119
:c4519746-4519621_hypothetical_protein_c4752_[Escherichia_coli_CFT073]	8.64372	0.0777521
:1727294-1727437_hypothetical_protein_c1893_[Escherichia_coli_CFT073]	8.64274	0.0778512
:1911393-1911521_hypothetical_protein_c2070_[Escherichia_coli_CFT073]	8.64247	0.0778782
:c219522-218587_hypothetical_protein_c0222_[Escherichia_coli_CFT073]	8.6411	0.078016
:1434638-1435060_putative_tail_component_of_prophage_[Escherichia_coli_CFT073]	8.64004	0.0781232
:c4876935-4876255_phosphonate_ABC_transporter_ATP-binding_protein_[Escherichia_coli_CFT073]	8.63794	0.0783366
:c4165423-4165040_hypothetical_protein_c4383_[Escherichia_coli_CFT073]	8.63572	0.0785624
:248670-249014_hypothetical_protein_c0253_[Escherichia_coli_CFT073]	8.63417	0.07872
:4421077-4421814_hypothetical_protein_c4663_[Escherichia_coli_CFT073]	8.6292	0.0792275
:1458073-1458327_hypothetical_protein_c1611_[Escherichia_coli_CFT073]	8.6284	0.0793085
:c3498731-3498552_hypothetical_protein_c3661_[Escherichia_coli_CFT073]	8.62124	0.0800442
:c4235107-4234112_lipopolysaccharide_1,2-glucosyltransferase_[Escherichia_coli_CFT073]	8.62061	0.08011
:4602703-4602981_hypothetical_protein_c4839_[Escherichia_coli_CFT073]	8.62007	0.0801654
:c5200976-5200284_hypothetical_protein_c5458_[Escherichia_coli_CFT073]	8.61948	0.080226
:c5030928-5030260_hypothetical_protein_c5286_[Escherichia_coli_CFT073]	8.6178	0.0803999
:c175178-175011_hypothetical_protein_c0182_[Escherichia_coli_CFT073]	8.61605	0.0805815
:3836886-3837014_hypothetical_protein_c4019_[Escherichia_coli_CFT073]	8.61497	0.0806936
:5126849-5127133_hypothetical_protein_c5380_[Escherichia_coli_CFT073]	8.60899	0.0813154
:c2695835-2695704_hypothetical_protein_c2837_[Escherichia_coli_CFT073]	8.60873	0.081342
:1715196-1715525_hypothetical_protein_c1880_[Escherichia_coli_CFT073]	8.6078	0.0814392
:c970543-970388_hypothetical_protein_c1010_[Escherichia_coli_CFT073]	8.60705	0.0815183
:c3905469-3904999_30S_ribosomal_protein_S7_[Escherichia_coli_CFT073]	8.60624	0.0816026
:6060-6323_hypothetical_protein_c0009_[Escherichia_coli_CFT073]	8.60547	0.0816829
:c781774-781544_hypothetical_protein_c0799_[Escherichia_coli_CFT073]	8.60466	0.0817681
:3706622-3706978_DNA-binding_transcriptional_activator_TdcR_[Escherichia_coli_CFT073]	8.60144	0.0821063
:c262613-262128_hypothetical_protein_c0280_[Escherichia_coli_CFT073]	8.59889	0.0823745
:1986090-1986260_hypothetical_protein_c2149_[Escherichia_coli_CFT073]	8.59431	0.0828583
:c130090-129968_hypothetical_protein_c0136_[Escherichia_coli_CFT073]	8.59174	0.0831308
:c3414690-3413218_hypothetical_protein_c3564_[Escherichia_coli_CFT073]	8.58919	0.0834014
:c3749647-3746975_translation_initiation_factor_IF-2_[Escherichia_coli_CFT073]	8.58682	0.0836534
:792671-793024_hypothetical_protein_c0808_[Escherichia_coli_CFT073]	8.58648	0.0836896
:c1332448-1332155_division_inhibition_protein_dicB_[Escherichia_coli_CFT073]	8.58351	0.0840067
:c2360286-2360110_hypothetical_protein_c2521_[Escherichia_coli_CFT073]	8.58214	0.0841539
:2340603-2340983_hypothetical_protein_c2502_[Escherichia_coli_CFT073]	8.57807	0.0845908
:3770737-3771372_hypothetical_protein_c3951_[Escherichia_coli_CFT073]	8.57804	0.0845941
:c937363-936908_hypothetical_protein_c0975_[Escherichia_coli_CFT073]	8.57762	0.0846393
:1386735-1387070_hypothetical_protein_c1500_[Escherichia_coli_CFT073]	8.57707	0.084698
:3904978-3905412_hypothetical_protein_c4113_[Escherichia_coli_CFT073]	8.57695	0.0847106
:c769670-769467_hypothetical_protein_c0784_[Escherichia_coli_CFT073]	8.57542	0.0848757
:1818230-1818577_hypothetical_protein_c1976_[Escherichia_coli_CFT073]	8.57479	0.0849438
:c5176570-5174405_hypothetical_protein_c5429_[Escherichia_coli_CFT073]	8.57382	0.0850485
:c3346782-3346627_hypothetical_protein_c3486_[Escherichia_coli_CFT073]	8.5727	0.085169
:c3880545-3880135_50S_ribosomal_protein_L16_[Escherichia_coli_CFT073]	8.57061	0.0853947
:4329034-4329369_transposase_insC_[Escherichia_coli_CFT073]	8.5701	0.0854505
:c4327087-4326878_hypothetical_protein_c4549_[Escherichia_coli_CFT073]	8.56807	0.0856702
:c2723403-2722183_3-oxoacyl-(acyl_carrier_protein)_synthase_I_[Escherichia_coli_CFT073]	8.56665	0.0858245
:c3405297-3405094_hypothetical_protein_c3554_[Escherichia_coli_CFT073]	8.56662	0.085828
:4930708-4930890_hypothetical_protein_c5165_[Escherichia_coli_CFT073]	8.56519	0.0859833
:c1671708-1671484_hypothetical_protein_c1833_[Escherichia_coli_CFT073]	8.56458	0.0860502
:1332454-1332609_hypothetical_protein_c1406_[Escherichia_coli_CFT073]	8.56237	0.086291
:c4878730-4877801_PhnJ_protein_[Escherichia_coli_CFT073]	8.55741	0.0868333
:482714-482995_hypothetical_protein_c0501_[Escherichia_coli_CFT073]	8.55545	0.0870488
:c4583417-4582008_glutamine_synthetase_[Escherichia_coli_CFT073]	8.554	0.0872075
:23443-23661_hypothetical_protein_c0028_[Escherichia_coli_CFT073]	8.55198	0.0874302
:4543132-4543290_hypothetical_protein_c4780_[Escherichia_coli_CFT073]	8.55175	0.0874553
:4279013-4280371_hexuronate_transporter_[Escherichia_coli_CFT073]	8.54921	0.0877356
:c1146148-1145684_hypothetical_protein_c1188_[Escherichia_coli_CFT073]	8.54767	0.0879055
:c2038452-2038120_hypothetical_protein_c2206_[Escherichia_coli_CFT073]	8.54533	0.0881654
:703991-704116_hypothetical_protein_c0723_[Escherichia_coli_CFT073]	8.53475	0.0893437
:c3878814-3878275_50S_ribosomal_protein_L5_[Escherichia_coli_CFT073]	8.53049	0.0898216
:4320543-4321082_putative_maturase-related_protein_[Escherichia_coli_CFT073]	8.52934	0.0899513
:c2511371-2511219_hypothetical_protein_c2662_[Escherichia_coli_CFT073]	8.52913	0.0899748
:4344940-4345302_hypothetical_protein_c4585_[Escherichia_coli_CFT073]	8.52855	0.0900397
:c2126941-2126795_hypothetical_protein_c2307_[Escherichia_coli_CFT073]	8.5275	0.0901589
:c177958-177776_hypothetical_protein_c0184_[Escherichia_coli_CFT073]	8.52734	0.0901769
:c4338765-4338319_hypothetical_protein_c4572_[Escherichia_coli_CFT073]	8.52727	0.0901849
:c528275-528144_hypothetical_protein_c0547_[Escherichia_coli_CFT073]	8.52695	0.0902203
:c2756411-2755791_hypothetical_protein_c2896_[Escherichia_coli_CFT073]	8.52668	0.0902512
:c4252296-4252033_hypothetical_protein_c4472_[Escherichia_coli_CFT073]	8.52605	0.0903226
:c2963865-2963485_4'-phosphopantetheinyl_transferase_[Escherichia_coli_CFT073]	8.52421	0.0905303
:c273530-272721_hypothetical_protein_c0293_[Escherichia_coli_CFT073]	8.52388	0.0905671
:c3474581-3473463_N-acetylneuraminic_acid_mutarotase_[Escherichia_coli_CFT073]	8.52358	0.0906018
:1346450-1346602_hypothetical_protein_c1438_[Escherichia_coli_CFT073]	8.52334	0.0906285
:5208272-5209495_phosphopentomutase_[Escherichia_coli_CFT073]	8.52324	0.0906399
:1165325-1165702_hypothetical_protein_c1208_[Escherichia_coli_CFT073]	8.52121	0.0908695
:2368950-2369072_hypothetical_protein_c2535_[Escherichia_coli_CFT073]	8.521	0.0908931
:688595-689989_hypothetical_protein_c0703_[Escherichia_coli_CFT073]	8.51918	0.0910997
:4629396-4630343_CDP-diacylglycerol_pyrophosphatase_[Escherichia_coli_CFT073]	8.51742	0.0913008
:c2591326-2591198_hypothetical_protein_c2749_[Escherichia_coli_CFT073]	8.51399	0.0916918
:c1538113-1537985_hypothetical_protein_c1702_[Escherichia_coli_CFT073]	8.51237	0.0918764
:c4788704-4788342_hypothetical_protein_c5012_[Escherichia_coli_CFT073]	8.51226	0.0918892
:c288717-288427_hypothetical_protein_c0316_[Escherichia_coli_CFT073]	8.51095	0.0920391
:3284085-3284552_hypothetical_protein_c3433_[Escherichia_coli_CFT073]	8.51042	0.092099
:3876072-3876623_hypothetical_protein_c4064_[Escherichia_coli_CFT073]	8.50874	0.0922919
:4949723-4949944_PapI_protein_[Escherichia_coli_CFT073]	8.50647	0.0925527
:c3801687-3801295_30S_ribosomal_protein_S9_[Escherichia_coli_CFT073]	8.50427	0.0928061
:286352-286741_hypothetical_protein_c0310_[Escherichia_coli_CFT073]	8.50391	0.0928469
:2117045-2117191_hypothetical_protein_c2295_[Escherichia_coli_CFT073]	8.49786	0.0935459
:4985038-4985163_entericidin_A_[Escherichia_coli_CFT073]	8.4964	0.0937153
:3511126-3511281_hypothetical_protein_c3684_[Escherichia_coli_CFT073]	8.49475	0.0939073
:c5126603-5123325_hypothetical_protein_c5378_[Escherichia_coli_CFT073]	8.49007	0.0944527
:1445744-1446034_hypothetical_protein_c1593_[Escherichia_coli_CFT073]	8.48969	0.0944965
:3739466-3739603_hypothetical_protein_c3915_[Escherichia_coli_CFT073]	8.48723	0.0947843
:c3766607-3766350_50S_ribosomal_protein_L27_[Escherichia_coli_CFT073]	8.48594	0.0949344
:2212691-2213170_hypothetical_protein_c2410_[Escherichia_coli_CFT073]	8.48296	0.095284
:942022-942273_prophage_P2_Ogr_protein_[Escherichia_coli_CFT073]	8.48022	0.095607
:2591105-2591278_hypothetical_protein_c2748_[Escherichia_coli_CFT073]	8.47911	0.0957379
:c793378-793232_hypothetical_protein_c0810_[Escherichia_coli_CFT073]	8.47734	0.0959463
:271030-271638_hypothetical_protein_c0291_[Escherichia_coli_CFT073]	8.47651	0.0960441
:c4881471-4880737_phosphonate_metabolism_transcriptional_regulator_PhnF_[Escherichia_coli_CFT073]	8.4707	0.0967321
:c4576415-4576275_hypothetical_protein_c4813_[Escherichia_coli_CFT073]	8.47013	0.0968003
:1344452-1344772_lambdoid_prophage_DLP12_lysis_protein_S_[Escherichia_coli_CFT073]	8.46994	0.0968231
:c4847689-4847558_hypothetical_protein_c5073_[Escherichia_coli_CFT073]	8.46949	0.096876
:c36891-36673_hypothetical_protein_c0042_[Escherichia_coli_CFT073]	8.46933	0.0968956
:c371751-371227_hypothetical_protein_c0392_[Escherichia_coli_CFT073]	8.46694	0.0971797
:c1112720-1112529_hypothetical_protein_c1153_[Escherichia_coli_CFT073]	8.46589	0.0973051
:c4938349-4938218_hypothetical_protein_c5175_[Escherichia_coli_CFT073]	8.46339	0.0976034
:c3060587-3060075_hypothetical_protein_c3198_[Escherichia_coli_CFT073]	8.46252	0.0977076
:c1407300-1406620_putative_exonuclease_encoded_by_prophage_[Escherichia_coli_CFT073]	8.45947	0.0980722
:1579581-1579769_hypothetical_protein_c1744_[Escherichia_coli_CFT073]	8.4594	0.0980805
:32101-32238_hypothetical_protein_c0039_[Escherichia_coli_CFT073]	8.45768	0.0982874
:c2339100-2338699_hypothetical_protein_c2499_[Escherichia_coli_CFT073]	8.45638	0.0984436
:c1699803-1699573_hypothetical_protein_c1860_[Escherichia_coli_CFT073]	8.45522	0.0985835
:130380-130670_hypothetical_protein_c0137_[Escherichia_coli_CFT073]	8.45195	0.0989783
:c2179895-2179707_hypothetical_protein_c2375_[Escherichia_coli_CFT073]	8.45178	0.0989982
:4547755-4548066_twin_arginine_translocase_protein_A_[Escherichia_coli_CFT073]	8.45066	0.0991334
:4369464-4369796_hypothetical_protein_c4608_[Escherichia_coli_CFT073]	8.45007	0.0992052
:3651375-3651590_30S_ribosomal_protein_S21_[Escherichia_coli_CFT073]	8.44741	0.0995276
:1388123-1388284_hypothetical_protein_c1504_[Escherichia_coli_CFT073]	8.44733	0.0995367
:2160619-2160765_hypothetical_protein_c2347_[Escherichia_coli_CFT073]	8.44435	0.0998988
:816436-816645_hypothetical_protein_c0839_[Escherichia_coli_CFT073]	8.44272	0.100097
:c161524-160235_putative_fimbrial-like_adhesin_protein_[Escherichia_coli_CFT073]	8.44181	0.100208
:3886957-3887772_general_secretion_pathway_protein_C_[Escherichia_coli_CFT073]	8.44101	0.100305
:5196612-5197001_hypothetical_protein_c5451_[Escherichia_coli_CFT073]	8.43987	0.100445
:c679657-678719_putative_transcriptional_regulator_YbdO_[Escherichia_coli_CFT073]	8.43923	0.100523
:c262010-261777_hypothetical_protein_c0279_[Escherichia_coli_CFT073]	8.43902	0.100549
:2986799-2987143_hypothetical_protein_c3111_[Escherichia_coli_CFT073]	8.43845	0.100617
:c4882325-4881483_membrane_channel_protein_component_of_Pn_transporter_[Escherichia_coli_CFT073]	8.43736	0.100751
:c3444594-3444379_hypothetical_protein_c3602_[Escherichia_coli_CFT073]	8.43488	0.101055
:c1262944-1262807_hypothetical_protein_c1325_[Escherichia_coli_CFT073]	8.43284	0.101305
:1816515-1816856_hypothetical_protein_c1973_[Escherichia_coli_CFT073]	8.42911	0.101765
:c555359-554985_hypothetical_protein_c0579_[Escherichia_coli_CFT073]	8.42826	0.101869
:c1496459-1496229_hypothetical_protein_c1660_[Escherichia_coli_CFT073]	8.42825	0.101871
:c4218883-4218725_hypothetical_protein_c4435_[Escherichia_coli_CFT073]	8.42712	0.102009
:1132071-1132319_prophage_CP4-57_regulatory_protein_alpA_[Escherichia_coli_CFT073]	8.42429	0.102359
:2597082-2597300_hypothetical_protein_c2755_[Escherichia_coli_CFT073]	8.42285	0.102538
:2060597-2060836_hypothetical_protein_c2235_[Escherichia_coli_CFT073]	8.42135	0.102724
:c3906720-3906361_sulfur_relay_protein_TusC_[Escherichia_coli_CFT073]	8.41952	0.102952
:116785-116982_hypothetical_protein_c0120_[Escherichia_coli_CFT073]	8.41738	0.103218
:1721906-1722190_hypothetical_protein_c1887_[Escherichia_coli_CFT073]	8.41369	0.103677
:c976749-976495_stationary_phase/starvation_inducible_regulatory_protein_CspD_[Escherichia_coli_CFT073]	8.40832	0.10435
:4088424-4088585_hypothetical_protein_c4311_[Escherichia_coli_CFT073]	8.40734	0.104473
:3330747-3332162_hypothetical_protein_c3470_[Escherichia_coli_CFT073]	8.40539	0.104718
:1455579-1455815_hypothetical_protein_c1607_[Escherichia_coli_CFT073]	8.40482	0.10479
:4749615-4749761_hypothetical_protein_c4973_[Escherichia_coli_CFT073]	8.39597	0.105909
:c793214-793092_hypothetical_protein_c0809_[Escherichia_coli_CFT073]	8.39507	0.106023
:801713-802258_peptidoglycan-associated_outer_membrane_lipoprotein_[Escherichia_coli_CFT073]	8.39422	0.10613
:c4422222-4421983_F0F1_ATP_synthase_subunit_C_[Escherichia_coli_CFT073]	8.39161	0.106462
:4377158-4377649_hypothetical_protein_c4617_[Escherichia_coli_CFT073]	8.39104	0.106536
:3254915-3255067_hypothetical_protein_c3410_[Escherichia_coli_CFT073]	8.39086	0.106558
:c4728015-4727539_anti-RNA_polymerase_sigma_70_factor_[Escherichia_coli_CFT073]	8.38846	0.106864
:c2325486-2324842_hypothetical_protein_c2484_[Escherichia_coli_CFT073]	8.38525	0.107275
:c493612-493463_hypothetical_protein_c0510_[Escherichia_coli_CFT073]	8.38439	0.107385
:3588718-3589200_hypothetical_protein_c3755_[Escherichia_coli_CFT073]	8.38413	0.107418
:c1816389-1816054_hypothetical_protein_c1972_[Escherichia_coli_CFT073]	8.38399	0.107437
:c3437564-3436965_PapA_protein_[Escherichia_coli_CFT073]	8.3815	0.107756
:1256915-1257139_hypothetical_protein_c1315_[Escherichia_coli_CFT073]	8.38108	0.107809
:2495351-2495536_yehK_protein_[Escherichia_coli_CFT073]	8.37937	0.108029
:c3480971-3480627_hypothetical_protein_c3642_[Escherichia_coli_CFT073]	8.37616	0.108444
:1142429-1142953_hypothetical_protein_c1183_[Escherichia_coli_CFT073]	8.37407	0.108714
:4337032-4337265_hypothetical_protein_c4569_[Escherichia_coli_CFT073]	8.37343	0.108796
:156867-157052_hypothetical_protein_c0161_[Escherichia_coli_CFT073]	8.37266	0.108896
:1074172-1074474_hypothetical_protein_c1108_[Escherichia_coli_CFT073]	8.37124	0.109079
:c1409560-1409360_lambda_ant-restriction_protein_[Escherichia_coli_CFT073]	8.36758	0.109555
:c1412849-1412427_repressor_protein_[Escherichia_coli_CFT073]	8.36656	0.109686
:c1325494-1324706_hypothetical_protein_c1396_[Escherichia_coli_CFT073]	8.36211	0.110267
:2670902-2671024_hypothetical_protein_c2814_[Escherichia_coli_CFT073]	8.36204	0.110276
:54385-54738_hypothetical_protein_c0062_[Escherichia_coli_CFT073]	8.36059	0.110465
:3018710-3019630_hypothetical_protein_c3143_[Escherichia_coli_CFT073]	8.35958	0.110598
:1378670-1378936_hypothetical_protein_c1484_[Escherichia_coli_CFT073]	8.35782	0.110828
:c2459617-2459285_hypothetical_protein_c2613_[Escherichia_coli_CFT073]	8.35524	0.111167
:288254-288409_hypothetical_protein_c0314_[Escherichia_coli_CFT073]	8.34823	0.112091
:c923537-921771_terminase,_ATPase_subunit_[Escherichia_coli_CFT073]	8.34809	0.112109
:3896437-3896922_putative_general_secretion_pathway_protein_M_[Escherichia_coli_CFT073]	8.34659	0.112307
:c4941841-4940831_PapG_protein_[Escherichia_coli_CFT073]	8.34502	0.112515
:c4199227-4198865_hypothetical_protein_c4415_[Escherichia_coli_CFT073]	8.34435	0.112604
:2528217-2528360_hypothetical_protein_c2681_[Escherichia_coli_CFT073]	8.34409	0.112638
:c1387706-1387524_hypothetical_protein_c1502_[Escherichia_coli_CFT073]	8.34384	0.112671
:c3036983-3036561_putative_tail_component_of_prophage_[Escherichia_coli_CFT073]	8.3428	0.112809
:c1400430-1400191_hypothetical_protein_c1522_[Escherichia_coli_CFT073]	8.34244	0.112858
:1381049-1381279_hypothetical_protein_c1488_[Escherichia_coli_CFT073]	8.34161	0.112968
:1174032-1174163_hypothetical_protein_c1222_[Escherichia_coli_CFT073]	8.34152	0.11298
:c1184828-1184358_hypothetical_protein_c1234_[Escherichia_coli_CFT073]	8.34037	0.113132
:c5029777-5029442_hypothetical_protein_c5282_[Escherichia_coli_CFT073]	8.33891	0.113327
:c3051884-3051753_hypothetical_protein_c3183_[Escherichia_coli_CFT073]	8.33847	0.113385
:5136769-5137365_tyrosine_recombinase_[Escherichia_coli_CFT073]	8.33777	0.113479
:c1372494-1371829_hypothetical_protein_c1474_[Escherichia_coli_CFT073]	8.33272	0.114154
:c3049757-3049260_hypothetical_protein_c3179_[Escherichia_coli_CFT073]	8.33219	0.114225
:2174685-2175083_hypothetical_protein_c2368_[Escherichia_coli_CFT073]	8.32917	0.114629
:3555986-3556678_ATP-binding_protein_yghT_[Escherichia_coli_CFT073]	8.32794	0.114795
:c23076-22948_hypothetical_protein_c0026_[Escherichia_coli_CFT073]	8.32759	0.114842
:1237076-1237720_hypothetical_protein_c1285_[Escherichia_coli_CFT073]	8.32621	0.115028
:c3023580-3022540_hypothetical_protein_c3148_[Escherichia_coli_CFT073]	8.32555	0.115116
:c2475973-2475185_hydroxyethylthiazole_kinase_[Escherichia_coli_CFT073]	8.32509	0.115178
:719941-720063_hypothetical_protein_c0740_[Escherichia_coli_CFT073]	8.32486	0.11521
:c3017350-3016874_hypothetical_protein_c3141_[Escherichia_coli_CFT073]	8.32339	0.115407
:3012668-3013420_hypothetical_protein_c3134_[Escherichia_coli_CFT073]	8.32115	0.11571
:c1402507-1402232_hypothetical_protein_c1527_[Escherichia_coli_CFT073]	8.31957	0.115924
:425592-425834_hypothetical_protein_c0438_[Escherichia_coli_CFT073]	8.31701	0.116271
:c3873051-3872431_30S_ribosomal_protein_S4_[Escherichia_coli_CFT073]	8.31572	0.116445
:c628865-628200_hypothetical_protein_c0651_[Escherichia_coli_CFT073]	8.31562	0.116459
:c3452638-3452264_transposase_insC_[Escherichia_coli_CFT073]	8.31427	0.116642
:1331937-1332482_hypothetical_protein_c1403_[Escherichia_coli_CFT073]	8.31408	0.116668
:3424183-3425619_hemolysin_D_[Escherichia_coli_CFT073]	8.31367	0.116723
:2928003-2928485_hypothetical_protein_c3054_[Escherichia_coli_CFT073]	8.31079	0.117116
:c1783475-1783191_DNA-binding_transcriptional_regulator_HipB_[Escherichia_coli_CFT073]	8.3106	0.117142
:4158515-4158805_putative_transcriptional_regulator_[Escherichia_coli_CFT073]	8.30783	0.117521
:c3007228-3006881_50S_ribosomal_protein_L19_[Escherichia_coli_CFT073]	8.30387	0.118062
:c4909461-4909009_hypothetical_protein_c5135_[Escherichia_coli_CFT073]	8.30276	0.118215
:c630053-629100_outer_membrane_protease_[Escherichia_coli_CFT073]	8.29893	0.11874
:1336521-1336934_hypothetical_protein_c1414_[Escherichia_coli_CFT073]	8.2982	0.118841
:c1732077-1731382_respiratory_nitrate_reductase_2_subunit_delta_[Escherichia_coli_CFT073]	8.29602	0.119143
:c3876098-3875919_50S_ribosomal_protein_L30_[Escherichia_coli_CFT073]	8.29145	0.119774
:c3948025-3947486_hypothetical_protein_c4164_[Escherichia_coli_CFT073]	8.29024	0.119942
:c3593014-3592859_hypothetical_protein_c3759_[Escherichia_coli_CFT073]	8.28815	0.120231
:3392626-3393219_putative_deoxyribonucleotide_triphosphate_pyrophosphatase_[Escherichia_coli_CFT073]	8.28594	0.120539
:c1886587-1886210_hypothetical_protein_c2040_[Escherichia_coli_CFT073]	8.28443	0.12075
:2257346-2258062_hypothetical_protein_c2445_[Escherichia_coli_CFT073]	8.28423	0.120776
:4756687-4757136_hypothetical_protein_c4978_[Escherichia_coli_CFT073]	8.28242	0.121029
:c3905940-3905566_30S_ribosomal_protein_S12_[Escherichia_coli_CFT073]	8.28026	0.121331
:204938-205699_undecaprenyl_pyrophosphate_synthase_[Escherichia_coli_CFT073]	8.27906	0.121498
:1219723-1220859_hypothetical_protein_c1269_[Escherichia_coli_CFT073]	8.27865	0.121555
:4321940-4322074_hypothetical_protein_c4543_[Escherichia_coli_CFT073]	8.27722	0.121756
:872797-873318_outer_membrane_protein_X_[Escherichia_coli_CFT073]	8.27633	0.121881
:c3882740-3881919_50S_ribosomal_protein_L2_[Escherichia_coli_CFT073]	8.27574	0.121964
:2076697-2077014_DNA_polymerase_III_subunit_theta_[Escherichia_coli_CFT073]	8.27478	0.122099
:c1212342-1211977_hypothetical_protein_c1261_[Escherichia_coli_CFT073]	8.27337	0.122296
:4466509-4467840_transcription_termination_factor_Rho_[Escherichia_coli_CFT073]	8.27322	0.122318
:c116985-116788_zinc-binding_protein_[Escherichia_coli_CFT073]	8.27176	0.122523
:876001-877119_hypothetical_protein_c0904_[Escherichia_coli_CFT073]	8.27175	0.122525
:2315404-2315670_transposase_[Escherichia_coli_CFT073]	8.27111	0.122615
:c3077459-3077328_hypothetical_protein_c3219_[Escherichia_coli_CFT073]	8.2706	0.122687
:c291114-290959_hypothetical_protein_c0320_[Escherichia_coli_CFT073]	8.26986	0.122791
:2343093-2343332_hypothetical_protein_c2506_[Escherichia_coli_CFT073]	8.26928	0.122872
:1446031-1446309_hypothetical_protein_c1594_[Escherichia_coli_CFT073]	8.26564	0.123387
:c1509322-1509044_hypothetical_protein_c1675_[Escherichia_coli_CFT073]	8.26522	0.123446
:c1224107-1223811_hypothetical_protein_c1271_[Escherichia_coli_CFT073]	8.26474	0.123514
:5014350-5014775_transcriptional_repressor_NsrR_[Escherichia_coli_CFT073]	8.26254	0.123825
:c3346944-3346795_hypothetical_protein_c3487_[Escherichia_coli_CFT073]	8.26244	0.12384
:c1333330-1333160_hypothetical_protein_c1408_[Escherichia_coli_CFT073]	8.26075	0.12408
:4627114-4628172_6-phosphofructokinase_[Escherichia_coli_CFT073]	8.25883	0.124352
:c2695635-2695180_hypothetical_protein_c2836_[Escherichia_coli_CFT073]	8.25786	0.12449
:c4537509-4536775_hypothetical_protein_c4772_[Escherichia_coli_CFT073]	8.25605	0.124749
:4020033-4020191_hypothetical_protein_c4230_[Escherichia_coli_CFT073]	8.25263	0.125235
:561140-561304_hypothetical_protein_c0583_[Escherichia_coli_CFT073]	8.25176	0.12536
:c3879525-3879154_50S_ribosomal_protein_L14_[Escherichia_coli_CFT073]	8.2507	0.125512
:3305205-3306416_peptidase_[Escherichia_coli_CFT073]	8.24996	0.125618
:c3120951-3120766_hypothetical_protein_c3270_[Escherichia_coli_CFT073]	8.24993	0.125622
:c5129979-5129587_hypothetical_protein_c5384_[Escherichia_coli_CFT073]	8.24984	0.125635
:927009-927224_secretory_protein_[Escherichia_coli_CFT073]	8.24791	0.125912
:c2827179-2827036_hypothetical_protein_c2963_[Escherichia_coli_CFT073]	8.24694	0.12605
:4023263-4023547_hypothetical_protein_c4235_[Escherichia_coli_CFT073]	8.24429	0.126433
:c4189302-4188565_hypothetical_protein_c4407_[Escherichia_coli_CFT073]	8.24237	0.126709
:3077579-3077707_hypothetical_protein_c3220_[Escherichia_coli_CFT073]	8.24113	0.126887
:c3430603-3429593_PapG_protein_[Escherichia_coli_CFT073]	8.24087	0.126924
:c1090967-1090698_hypothetical_protein_c1129_[Escherichia_coli_CFT073]	8.24063	0.126959
:5044493-5045212_hypothetical_protein_c5304_[Escherichia_coli_CFT073]	8.23841	0.12728
:1193817-1194827_F1C_putative_fimbrial_adhesin_[Escherichia_coli_CFT073]	8.23824	0.127304
:4294419-4295747_hypothetical_protein_c4509_[Escherichia_coli_CFT073]	8.23752	0.127408
:3960843-3960995_hypothetical_protein_c4178_[Escherichia_coli_CFT073]	8.23443	0.127855
:4145013-4145240_hypothetical_protein_c4360_[Escherichia_coli_CFT073]	8.23029	0.128457
:1178897-1179349_MchD_protein_[Escherichia_coli_CFT073]	8.22603	0.129078
:3442798-3443358_hypothetical_protein_c3600_[Escherichia_coli_CFT073]	8.22523	0.129194
:c1642525-1642334_hypothetical_protein_c1809_[Escherichia_coli_CFT073]	8.22416	0.129352
:4952728-4953375_transposase_insD_[Escherichia_coli_CFT073]	8.22371	0.129417
:c3432897-3432316_PapJ_protein_[Escherichia_coli_CFT073]	8.22315	0.129498
:c4944135-4943554_PapJ_protein_[Escherichia_coli_CFT073]	8.22315	0.129498
:c4134908-4134720_hypothetical_protein_c4347_[Escherichia_coli_CFT073]	8.21729	0.130358
:c3415413-3414691_putative_response_regulator_[Escherichia_coli_CFT073]	8.21656	0.130464
:1238191-1238571_hypothetical_protein_c1288_[Escherichia_coli_CFT073]	8.21483	0.13072
:c3561838-3561590_hydrogenase_2_accessory_protein_HypG_[Escherichia_coli_CFT073]	8.21404	0.130835
:4953372-4953542_hypothetical_protein_c5198_[Escherichia_coli_CFT073]	8.2132	0.13096
:c3598141-3597692_hypothetical_protein_c3763_[Escherichia_coli_CFT073]	8.21125	0.131248
:c3033594-3033265_putative_tail_component_of_prophage_[Escherichia_coli_CFT073]	8.20996	0.131438
:c4267952-4267638_PTS_system,_fructose-like-2_IIB_component_1_[Escherichia_coli_CFT073]	8.20832	0.13168
:1432128-1432550_hypothetical_protein_c1576_[Escherichia_coli_CFT073]	8.20488	0.13219
:1372554-1372820_hypothetical_protein_c1475_[Escherichia_coli_CFT073]	8.2044	0.132262
:3930841-3931008_hypothetical_protein_c4145_[Escherichia_coli_CFT073]	8.20364	0.132375
:3004042-3004425_hypothetical_protein_c3123_[Escherichia_coli_CFT073]	8.20193	0.132628
:2999854-3000195_translation_inhibitor_protein_RaiA_[Escherichia_coli_CFT073]	8.20164	0.132672
:3452810-3452968_hypothetical_protein_c3613_[Escherichia_coli_CFT073]	8.20023	0.132881
:c688627-688076_2'-(5''-triphosphoribosyl)-3'-dephospho-CoA:apo-citrate_lyase_[Escherichia_coli_CFT073]	8.19669	0.13341
:715009-715491_hypothetical_protein_c0734_[Escherichia_coli_CFT073]	8.19369	0.133858
:1446322-1446615_hypothetical_protein_c1595_[Escherichia_coli_CFT073]	8.19211	0.134094
:c1438910-1438260_hypothetical_protein_c1586_[Escherichia_coli_CFT073]	8.19189	0.134127
:4386813-4388459_putative_inner_membrane_protein_translocase_component_YidC_[Escherichia_coli_CFT073]	8.18453	0.135233
:1415485-1415775_putative_exclusion_protein_ren_of_prophage_[Escherichia_coli_CFT073]	8.18319	0.135435
:c2948360-2947101_serine_hydroxymethyltransferase_[Escherichia_coli_CFT073]	8.18214	0.135593
:377117-377293_InsB_protein_[Escherichia_coli_CFT073]	8.18183	0.135642
:c2747767-2747237_hypothetical_protein_c2893_[Escherichia_coli_CFT073]	8.18118	0.135739
:c5122630-5122193_hypothetical_protein_c5376_[Escherichia_coli_CFT073]	8.17999	0.135919
:c3472488-3472357_hypothetical_protein_c3632_[Escherichia_coli_CFT073]	8.17881	0.136098
:4997456-4998481_hypothetical_protein_c5246_[Escherichia_coli_CFT073]	8.17458	0.136739
:1340250-1340450_hypothetical_protein_c1424_[Escherichia_coli_CFT073]	8.17187	0.137151
:c456539-456243_regulator_protein_FrmR_[Escherichia_coli_CFT073]	8.17155	0.137199
:468506-469174_putative_DNA-binding_transcriptional_regulator_[Escherichia_coli_CFT073]	8.17009	0.137421
:1635277-1636176_putative_transcriptional_regulator_YcjZ_[Escherichia_coli_CFT073]	8.1697	0.137482
:908287-908853_hypothetical_protein_c0931_[Escherichia_coli_CFT073]	8.16954	0.137505
:c4073678-4073343_universal_stress_protein_UspB_[Escherichia_coli_CFT073]	8.16796	0.137746
:c1921344-1921075_hypothetical_protein_c2080_[Escherichia_coli_CFT073]	8.16748	0.13782
:c2214867-2214571_hypothetical_protein_c2414_[Escherichia_coli_CFT073]	8.16667	0.137944
:c623495-623001_peptidyl-prolyl_cis-trans_isomerase_B_(rotamase_B)_[Escherichia_coli_CFT073]	8.16484	0.138224
:376600-376815_insertion_element_IS1_1/2/3/5/6_protein_insA_[Escherichia_coli_CFT073]	8.16479	0.138231
:1239426-1239935_hypothetical_protein_c1291_[Escherichia_coli_CFT073]	8.16236	0.138603
:1311803-1312312_hypothetical_protein_c1384_[Escherichia_coli_CFT073]	8.16236	0.138603
:192782-193291_transposase_[Escherichia_coli_CFT073]	8.16236	0.138603
:82026-82535_transposase_[Escherichia_coli_CFT073]	8.16236	0.138603
:c2467980-2467471_transposase_[Escherichia_coli_CFT073]	8.16236	0.138603
:c3026897-3026388_hypothetical_protein_c3152_[Escherichia_coli_CFT073]	8.16236	0.138603
:c5024838-5024509_putative_biofilm_stress_and_motility_protein_A_[Escherichia_coli_CFT073]	8.16025	0.138927
:c3909885-3909295_FKBP-type_peptidyl-prolyl_cis-trans_isomerase_[Escherichia_coli_CFT073]	8.15945	0.139049
:c1408736-1408572_lambda_regulatory_protein_CIII_[Escherichia_coli_CFT073]	8.1585	0.139196
:128997-129293_hypothetical_protein_c0133_[Escherichia_coli_CFT073]	8.15728	0.139384
:c2516758-2516636_hypothetical_protein_c2666_[Escherichia_coli_CFT073]	8.15654	0.139497
:790574-791443_succinyl-CoA_synthetase_subunit_alpha_[Escherichia_coli_CFT073]	8.15588	0.139599
:c5102673-5099818_valyl-tRNA_synthetase_[Escherichia_coli_CFT073]	8.15547	0.139662
:4952414-4952704_transposase_insC_[Escherichia_coli_CFT073]	8.15487	0.139754
:378117-378731_hypothetical_protein_c0399_[Escherichia_coli_CFT073]	8.15349	0.139967
:c4164997-4164557_hypothetical_protein_c4382_[Escherichia_coli_CFT073]	8.15337	0.139986
:5135689-5136291_tyrosine_recombinase_[Escherichia_coli_CFT073]	8.15335	0.139989
:5143015-5143518_FimG_protein_[Escherichia_coli_CFT073]	8.15221	0.140164
:5113560-5114123_D-gluconate_kinase_[Escherichia_coli_CFT073]	8.14865	0.140715
:c2176592-2176404_hypothetical_protein_c2370_[Escherichia_coli_CFT073]	8.14485	0.141305
:c2709606-2709463_hypothetical_protein_c2854_[Escherichia_coli_CFT073]	8.14426	0.141396
:c1801448-1801137_PTS_system,_cellobiose-specific_IIB_component_[Escherichia_coli_CFT073]	8.14237	0.14169
:c2337495-2336638_transposase_[Escherichia_coli_CFT073]	8.14168	0.141798
:2210085-2210237_hypothetical_protein_c2407_[Escherichia_coli_CFT073]	8.13966	0.142112
:301731-302651_putative_ribokinase_[Escherichia_coli_CFT073]	8.13834	0.142317
:3046059-3046598_hypothetical_protein_c3175_[Escherichia_coli_CFT073]	8.13385	0.143021
:c4242415-4242248_50S_ribosomal_protein_L33_[Escherichia_coli_CFT073]	8.13341	0.143088
:c870473-870282_hypothetical_protein_c0897_[Escherichia_coli_CFT073]	8.13264	0.143209
:c253386-252253_hypothetical_protein_c0261_[Escherichia_coli_CFT073]	8.13258	0.143219
:c1778908-1778297_Type-1_fimbrial_protein,_A_chain_[Escherichia_coli_CFT073]	8.12916	0.143756
:3020745-3021011_hypothetical_protein_c3145_[Escherichia_coli_CFT073]	8.12869	0.14383
:c3979577-3979431_hypothetical_protein_c4195_[Escherichia_coli_CFT073]	8.12795	0.143946
:c1000023-999895_hypothetical_protein_c1035_[Escherichia_coli_CFT073]	8.12762	0.143998
:c2253879-2253361_hypothetical_protein_c2442_[Escherichia_coli_CFT073]	8.12236	0.144826
:c1345365-1345087_hypothetical_protein_c1435_[Escherichia_coli_CFT073]	8.12134	0.144988
:1865749-1866213_hypothetical_protein_c2018_[Escherichia_coli_CFT073]	8.12118	0.145013
:4934166-4934432_hypothetical_protein_c5171_[Escherichia_coli_CFT073]	8.12101	0.14504
:1418850-1419212_endodeoxyribonuclease_RUS_[Escherichia_coli_CFT073]	8.11873	0.1454
:c3666757-3666617_hypothetical_protein_c3835_[Escherichia_coli_CFT073]	8.11866	0.145411
:c2464608-2464324_PTS_system_galactitol-specific_transporter_subunit_IIB_[Escherichia_coli_CFT073]	8.11819	0.145486
:c3881902-3881624_30S_ribosomal_protein_S19_[Escherichia_coli_CFT073]	8.11709	0.14566
:c1609188-1608943_hypothetical_protein_c1772_[Escherichia_coli_CFT073]	8.11456	0.146061
:3995303-3995464_hypothetical_protein_c4211_[Escherichia_coli_CFT073]	8.1122	0.146436
:4908980-4909252_hypothetical_protein_c5134_[Escherichia_coli_CFT073]	8.11035	0.146732
:690165-691211_hypothetical_protein_c0705_[Escherichia_coli_CFT073]	8.10979	0.146821
:c1773975-1773472_fimbrial-like_protein_ydeR_[Escherichia_coli_CFT073]	8.10858	0.147013
:1461949-1462134_hypothetical_protein_c1620_[Escherichia_coli_CFT073]	8.10842	0.147039
:c1453911-1453759_hypothetical_protein_c1605_[Escherichia_coli_CFT073]	8.10784	0.147131
:c1537893-1537480_global_DNA-binding_transcriptional_dual_regulator_H-NS_[Escherichia_coli_CFT073]	8.10551	0.147503
:1418302-1418643_hypothetical_protein_c1556_[Escherichia_coli_CFT073]	8.10488	0.147604
:2190594-2191007_transthyretin-like_protein_[Escherichia_coli_CFT073]	8.10468	0.147637
:c4915520-4913367_lysine_decarboxylase,_inducible_[Escherichia_coli_CFT073]	8.10333	0.147852
:c4074865-4074686_hypothetical_protein_c4294_[Escherichia_coli_CFT073]	8.10268	0.147956
:c4566924-4566397_molybdopterin-guanine_dinucleotide_biosynthesis_protein_B_[Escherichia_coli_CFT073]	8.10227	0.148023
:5146365-5147549_mannonate_dehydratase_[Escherichia_coli_CFT073]	8.10109	0.148211
:2931442-2932245_inositol_monophosphatase_[Escherichia_coli_CFT073]	8.09929	0.148499
:3844362-3844568_hypothetical_protein_c4029_[Escherichia_coli_CFT073]	8.0992	0.148514
:1574161-1574619_hypothetical_protein_c1738_[Escherichia_coli_CFT073]	8.09606	0.149019
:2046221-2046385_hypothetical_protein_c2215_[Escherichia_coli_CFT073]	8.09493	0.149201
:c3741493-3739604_ATP-dependent_RNA_helicase_DeaD_[Escherichia_coli_CFT073]	8.09456	0.149261
:5198259-5198411_hypothetical_protein_c5455_[Escherichia_coli_CFT073]	8.09246	0.1496
:c3179884-3179594_hypothetical_protein_c3339_[Escherichia_coli_CFT073]	8.08794	0.15033
:1597613-1597756_hypothetical_protein_c1762_[Escherichia_coli_CFT073]	8.08567	0.150697
:2662533-2663366_hypothetical_protein_c2806_[Escherichia_coli_CFT073]	8.08533	0.150753
:c2109722-2109591_hypothetical_protein_c2288_[Escherichia_coli_CFT073]	8.08533	0.150753
:1419209-1419349_hypothetical_protein_c1558_[Escherichia_coli_CFT073]	8.082	0.151294
:1363526-1364140_putative_tail_assembly_protein_of_cryptic_prophage_[Escherichia_coli_CFT073]	8.08075	0.151496
:c4950520-4950287_hypothetical_protein_c5192_[Escherichia_coli_CFT073]	8.0797	0.151669
:c2803555-2803397_hypothetical_protein_c2938_[Escherichia_coli_CFT073]	8.07876	0.15182
:789408-790574_succinyl-CoA_synthetase_subunit_beta_[Escherichia_coli_CFT073]	8.07701	0.152107
:1287948-1288322_hypothetical_protein_c1354_[Escherichia_coli_CFT073]	8.07699	0.15211
:c2479086-2478052_hypothetical_protein_c2635_[Escherichia_coli_CFT073]	8.0765	0.15219
:3131327-3131689_hydrogenase_nickel_incorporation_protein_[Escherichia_coli_CFT073]	8.07339	0.152699
:c3391100-3390045_hypothetical_protein_c3536_[Escherichia_coli_CFT073]	8.07144	0.153017
:3877382-3877939_hypothetical_protein_c4069_[Escherichia_coli_CFT073]	8.07109	0.153074
:c5020517-5020365_hypothetical_protein_c5271_[Escherichia_coli_CFT073]	8.06899	0.153418
:c529065-528643_hypothetical_protein_c0549_[Escherichia_coli_CFT073]	8.06887	0.153439
:c2821614-2820739_sulfate/thiosulfate_transporter_permease_subunit_[Escherichia_coli_CFT073]	8.06817	0.153553
:5033186-5033581_30S_ribosomal_protein_S6_[Escherichia_coli_CFT073]	8.06804	0.153574
:278252-279019_hypothetical_protein_c0297_[Escherichia_coli_CFT073]	8.06787	0.153603
:c2353230-2352463_putative_ABC_transporter_[Escherichia_coli_CFT073]	8.06787	0.153603
:c2084433-2083792_keto-hydroxyglutarate-aldolase/keto-deoxy-phosphogluconate_aldolase_[Escherichia_coli_CFT073]	8.06638	0.153847
:1714907-1715083_hypothetical_protein_c1879_[Escherichia_coli_CFT073]	8.06431	0.154187
:c269378-269022_hypothetical_protein_c0289_[Escherichia_coli_CFT073]	8.06429	0.154192
:c2814519-2814394_hypothetical_protein_c2949_[Escherichia_coli_CFT073]	8.06407	0.154228
:4182810-4183277_2,3-diketo-L-gulonate_TRAP_transporter_small_permease_YiaM_[Escherichia_coli_CFT073]	8.06243	0.154498
:c2829686-2829261_putative_acetyltransferase_[Escherichia_coli_CFT073]	8.06165	0.154626
:1510931-1511161_cation_transport_regulator_[Escherichia_coli_CFT073]	8.06001	0.154897
:3151820-3151987_hypothetical_protein_c3309_[Escherichia_coli_CFT073]	8.05891	0.155078
:c4088616-4088467_hypothetical_protein_c4312_[Escherichia_coli_CFT073]	8.05876	0.155104
:473506-473850_hypothetical_protein_c0486_[Escherichia_coli_CFT073]	8.05714	0.155371
:c1329132-1328014_prophage_lambda_integrase_[Escherichia_coli_CFT073]	8.05703	0.15539
:3510482-3510694_hypothetical_protein_c3683_[Escherichia_coli_CFT073]	8.05524	0.155686
:c2180139-2179957_hypothetical_protein_c2376_[Escherichia_coli_CFT073]	8.0545	0.155808
:c3991572-3990805_hypothetical_protein_c4205_[Escherichia_coli_CFT073]	8.05333	0.156002
:c4329877-4329644_hypothetical_protein_c4556_[Escherichia_coli_CFT073]	8.05215	0.156198
:377672-377854_hypothetical_protein_c0398_[Escherichia_coli_CFT073]	8.05011	0.156538
:c3937646-3937242_hypothetical_protein_c4152_[Escherichia_coli_CFT073]	8.04968	0.156609
:c622165-621836_hypothetical_protein_c0638_[Escherichia_coli_CFT073]	8.04958	0.156626
:1384538-1384948_putative_single_stranded_DNA-binding_protein_of_prophage_[Escherichia_coli_CFT073]	8.04826	0.156846
:4399245-4399718_putative_inner_membrane_protein_[Escherichia_coli_CFT073]	8.04757	0.15696
:c4284084-4283872_hypothetical_protein_c4499_[Escherichia_coli_CFT073]	8.04611	0.157203
:c2455034-2452887_hypothetical_protein_c2608_[Escherichia_coli_CFT073]	8.04496	0.157395
:4935990-4938038_putative_iron-regulated_outer_membrane_virulence_protein_[Escherichia_coli_CFT073]	8.04479	0.157424
:c1408384-1408088_putative_host-nuclease_inhibitor_protein_Gam_of_bacteriphage_[Escherichia_coli_CFT073]	8.04201	0.157889
:c4980036-4979719_hypothetical_protein_c5225_[Escherichia_coli_CFT073]	8.04178	0.157927
:3237477-3237749_hypothetical_protein_c3396_[Escherichia_coli_CFT073]	8.04052	0.158137
:c4646829-4646689_hypothetical_protein_c4889_[Escherichia_coli_CFT073]	8.03587	0.158917
:c4270065-4268467_putative_transcriptional_antiterminator_[Escherichia_coli_CFT073]	8.0342	0.159197
:899142-899525_biofilm_formation_regulatory_protein_BssR_[Escherichia_coli_CFT073]	8.03024	0.159865
:1362864-1363562_putative_tail_fiber_component_K_of_prophage_[Escherichia_coli_CFT073]	8.02617	0.160551
:3019963-3020169_DNA-damage-inducible_protein_I_[Escherichia_coli_CFT073]	8.0246	0.160818
:c4928725-4928570_hypothetical_protein_c5161_[Escherichia_coli_CFT073]	8.02079	0.161462
:c391071-390151_hypothetical_protein_c0410_[Escherichia_coli_CFT073]	8.02015	0.161571
:3181153-3182037_hypothetical_protein_c3342_[Escherichia_coli_CFT073]	8.0198	0.161632
:c1398512-1397370_prophage_lambda_integrase_[Escherichia_coli_CFT073]	8.01974	0.161642
:53255-53569_putative_toxin_of_gyrase_inhibiting_toxin-antitoxin_system_[Escherichia_coli_CFT073]	8.01959	0.161666
:1247944-1248402_cryptic_curlin_major_subunit_[Escherichia_coli_CFT073]	8.01906	0.161757
:c89303-89175_hypothetical_protein_c0094_[Escherichia_coli_CFT073]	8.01751	0.162021
:4840930-4841127_hypothetical_protein_c5065_[Escherichia_coli_CFT073]	8.01414	0.162594
:c3355612-3355334_hypothetical_protein_c3496_[Escherichia_coli_CFT073]	8.01204	0.162953
:c460570-460376_hypothetical_protein_c0471_[Escherichia_coli_CFT073]	8.01157	0.163034
:4377585-4377782_hypothetical_protein_c4618_[Escherichia_coli_CFT073]	8.01137	0.163067
:c4927030-4926797_hypothetical_protein_c5157_[Escherichia_coli_CFT073]	8.01049	0.163217
:2324459-2324587_hypothetical_protein_c2483_[Escherichia_coli_CFT073]	8.01022	0.163263
:c1744196-1743252_hypothetical_protein_c1905_[Escherichia_coli_CFT073]	8.00889	0.163491
:1127702-1128904_P4_family_integrase_[Escherichia_coli_CFT073]	8.00853	0.163553
:2316245-2316472_transposase_[Escherichia_coli_CFT073]	8.00778	0.16368
:33444-36665_carbamoyl_phosphate_synthase_large_subunit_[Escherichia_coli_CFT073]	8.00513	0.164135
:c1037770-1036682_outer_membrane_protein_F_[Escherichia_coli_CFT073]	8.00503	0.164153
:c2214498-2214256_hypothetical_protein_c2413_[Escherichia_coli_CFT073]	7.99902	0.165185
:c1824441-1824295_hypothetical_protein_c1980_[Escherichia_coli_CFT073]	7.9988	0.165223
:4058602-4059087_putative_phosphotransferase_system_enzyme_subunit_[Escherichia_coli_CFT073]	7.99833	0.165305
:c2365868-2365329_hypothetical_protein_c2528_[Escherichia_coli_CFT073]	7.99764	0.165424
:791683-792642_hypothetical_protein_c0807_[Escherichia_coli_CFT073]	7.99708	0.165519
:c1247354-1247220_hypothetical_protein_c1304_[Escherichia_coli_CFT073]	7.99692	0.165546
:3148828-3148974_hypothetical_protein_c3303_[Escherichia_coli_CFT073]	7.99661	0.1656
:4219445-4220989_phosphoglyceromutase_[Escherichia_coli_CFT073]	7.99459	0.16595
:930131-930490_Phage_baseplate_assembly_protein_[Escherichia_coli_CFT073]	7.99387	0.166073
:3624578-3625141_putative_fimbrial_protein_[Escherichia_coli_CFT073]	7.99304	0.166217
:4858103-4858489_hypothetical_protein_c5083_[Escherichia_coli_CFT073]	7.99286	0.166248
:c5089607-5089473_pyrBI_operon_leader_peptide_[Escherichia_coli_CFT073]	7.99174	0.166443
:c1780418-1779636_hypothetical_protein_c1937_[Escherichia_coli_CFT073]	7.99004	0.166737
:c299116-298646_hypothetical_protein_c0327_[Escherichia_coli_CFT073]	7.98897	0.166922
:1881554-1881790_hypothetical_protein_c2035_[Escherichia_coli_CFT073]	7.98805	0.167082
:c4922839-4922315_hypothetical_protein_c5146_[Escherichia_coli_CFT073]	7.98375	0.167829
:4449123-4449461_hypothetical_protein_c4686_[Escherichia_coli_CFT073]	7.98116	0.168279
:5128222-5128935_hypothetical_protein_c5382_[Escherichia_coli_CFT073]	7.97918	0.168624
:3824394-3824582_hypothetical_protein_c4007_[Escherichia_coli_CFT073]	7.97893	0.168669
:c4771889-4771560_hypothetical_protein_c4993_[Escherichia_coli_CFT073]	7.9788	0.168691
:c3008616-3008068_16S_rRNA-processing_protein_RimM_[Escherichia_coli_CFT073]	7.97555	0.169259
:4147098-4147253_hypothetical_protein_c4362_[Escherichia_coli_CFT073]	7.97496	0.169363
:2994127-2994261_hypothetical_protein_c3113_[Escherichia_coli_CFT073]	7.97323	0.169666
:c3122304-3121993_hypothetical_protein_c3274_[Escherichia_coli_CFT073]	7.97257	0.169781
:1072116-1072511_hypothetical_protein_c1103_[Escherichia_coli_CFT073]	7.97125	0.170012
:3741630-3741788_hypothetical_protein_c3917_[Escherichia_coli_CFT073]	7.97074	0.170103
:3503659-3503892_hypothetical_protein_c3666_[Escherichia_coli_CFT073]	7.96788	0.170605
:c3883060-3882758_50S_ribosomal_protein_L23_[Escherichia_coli_CFT073]	7.96737	0.170694
:3299930-3300409_xanthine_dehydrogenase_subunit_XdhC_[Escherichia_coli_CFT073]	7.96694	0.17077
:1700015-1700218_hypothetical_protein_c1862_[Escherichia_coli_CFT073]	7.96675	0.170804
:c3998030-3995436_outer_membrane_usher_protein_ycbS_[Escherichia_coli_CFT073]	7.9655	0.171024
:2366321-2366542_hypothetical_protein_c2530_[Escherichia_coli_CFT073]	7.9647	0.171165
:c3337796-3337389_hypothetical_protein_c3476_[Escherichia_coli_CFT073]	7.96315	0.171438
:c4950092-4949967_hypothetical_protein_c5190_[Escherichia_coli_CFT073]	7.96068	0.171874
:4608966-4609592_hypothetical_protein_c4846_[Escherichia_coli_CFT073]	7.96057	0.171894
:c4670996-4670670_hypothetical_protein_c4909_[Escherichia_coli_CFT073]	7.9605	0.171905
:c2829280-2828825_hypothetical_protein_c2967_[Escherichia_coli_CFT073]	7.95095	0.173599
:2295405-2295536_hypothetical_protein_c2462_[Escherichia_coli_CFT073]	7.95034	0.173707
:4335521-4336201_putative_transcriptional_regulator_YfjR_[Escherichia_coli_CFT073]	7.94925	0.173901
:806488-806919_hypothetical_protein_c0828_[Escherichia_coli_CFT073]	7.94877	0.173987
:c547538-547305_hypothetical_protein_c0569_[Escherichia_coli_CFT073]	7.94766	0.174184
:1574972-1575127_hypothetical_protein_c1740_[Escherichia_coli_CFT073]	7.94724	0.17426
:c3197137-3197012_hypothetical_protein_c3354_[Escherichia_coli_CFT073]	7.9468	0.174337
:749807-750265_hypothetical_protein_c0767_[Escherichia_coli_CFT073]	7.94577	0.17452
:c1334130-1333711_hypothetical_protein_c1410_[Escherichia_coli_CFT073]	7.94237	0.175128
:c4110639-4110037_putative_transcriptional_regulator_YhjB_[Escherichia_coli_CFT073]	7.94186	0.17522
:c459931-459245_hypothetical_protein_c0470_[Escherichia_coli_CFT073]	7.93794	0.175923
:1529387-1530001_hypothetical_protein_c1693_[Escherichia_coli_CFT073]	7.93488	0.176471
:5131079-5131210_hypothetical_protein_c5386_[Escherichia_coli_CFT073]	7.93431	0.176573
:1187512-1187841_putative_F1C_and_S_fimbrial_switch_regulatory_protein_[Escherichia_coli_CFT073]	7.93408	0.176614
:2073714-2073989_hypothetical_protein_c2246_[Escherichia_coli_CFT073]	7.92944	0.177449
:c3442066-3441905_hypothetical_protein_c3598_[Escherichia_coli_CFT073]	7.92781	0.177743
:3016191-3016532_hypothetical_protein_c3139_[Escherichia_coli_CFT073]	7.92696	0.177898
:c4088341-4088156_hypothetical_protein_c4310_[Escherichia_coli_CFT073]	7.92543	0.178174
:c1252629-1252486_hypothetical_protein_c1312_[Escherichia_coli_CFT073]	7.92451	0.17834
:c3218014-3217784_lipoprotein_ygdI_[Escherichia_coli_CFT073]	7.92432	0.178375
:c425515-425018_hypothetical_protein_c0437_[Escherichia_coli_CFT073]	7.92287	0.178637
:1685796-1685969_hypothetical_protein_c1845_[Escherichia_coli_CFT073]	7.92049	0.179068
:c4811120-4810920_hypothetical_protein_c5033_[Escherichia_coli_CFT073]	7.92008	0.179142
:c3276298-3275768_dinucleoside_polyphosphate_hydrolase_[Escherichia_coli_CFT073]	7.91979	0.179196
:1297612-1297746_hypothetical_protein_c1368_[Escherichia_coli_CFT073]	7.91966	0.17922
:c2979140-2978757_autonomous_glycyl_radical_cofactor_GrcA_[Escherichia_coli_CFT073]	7.91813	0.179497
:1464217-1464444_hypothetical_protein_c1624_[Escherichia_coli_CFT073]	7.9175	0.179612
:c3106237-3105176_recombinase_A_[Escherichia_coli_CFT073]	7.91695	0.179711
:c3694281-3694153_hypothetical_protein_c3865_[Escherichia_coli_CFT073]	7.91562	0.179954
:847252-847662_hypothetical_protein_c0874_[Escherichia_coli_CFT073]	7.91477	0.180107
:c2182687-2182217_very_short_patch_repair_protein_[Escherichia_coli_CFT073]	7.91325	0.180384
:141945-144542_bifunctional_aconitate_hydratase_2/2-methylisocitrate_dehydratase_[Escherichia_coli_CFT073]	7.91246	0.180527
:3311423-3312001_hypothetical_protein_c3455_[Escherichia_coli_CFT073]	7.91233	0.180552
:157173-158117_hypothetical_protein_c0162_[Escherichia_coli_CFT073]	7.91215	0.180585
:1810390-1810593_hypothetical_protein_c1967_[Escherichia_coli_CFT073]	7.91015	0.18095
:2136546-2136692_hypothetical_protein_c2317_[Escherichia_coli_CFT073]	7.91005	0.180967
:c2518572-2518186_hypothetical_protein_c2669_[Escherichia_coli_CFT073]	7.90918	0.181127
:4530799-4530939_hypothetical_protein_c4766_[Escherichia_coli_CFT073]	7.90915	0.181132
:1232308-1233129_hypothetical_protein_c1278_[Escherichia_coli_CFT073]	7.90864	0.181226
:c4827700-4827320_hypothetical_protein_c5050_[Escherichia_coli_CFT073]	7.90854	0.181243
:c761331-761179_hypothetical_protein_c0778_[Escherichia_coli_CFT073]	7.90852	0.181247
:c1588901-1588728_hypothetical_protein_c1755_[Escherichia_coli_CFT073]	7.9081	0.181325
:4451360-4451458_ilvG_operon_leader_peptide_[Escherichia_coli_CFT073]	7.90656	0.181605
:c3873474-3873085_30S_ribosomal_protein_S11_[Escherichia_coli_CFT073]	7.9057	0.181763
:5055419-5055691_hypothetical_protein_c5315_[Escherichia_coli_CFT073]	7.90512	0.18187
:569770-571644_heat_shock_protein_90_[Escherichia_coli_CFT073]	7.90408	0.182059
:c2113793-2113401_flagellar_protein_flhE_[Escherichia_coli_CFT073]	7.90302	0.182254
:c3250546-3249590_2-hydroxyacid_dehydrogenase_[Escherichia_coli_CFT073]	7.90274	0.182305
:c906124-905840_hypothetical_protein_c0928_[Escherichia_coli_CFT073]	7.90144	0.182544
:973317-973451_hypothetical_protein_c1013_[Escherichia_coli_CFT073]	7.89944	0.182911
:571825-572469_adenylate_kinase_[Escherichia_coli_CFT073]	7.89787	0.1832
:1414787-1415488_putative_replication_protein_P_of_bacteriophage_[Escherichia_coli_CFT073]	7.89647	0.183457
:c4451037-4450708_hypothetical_protein_c4688_[Escherichia_coli_CFT073]	7.89638	0.183474
:551322-551675_hypothetical_protein_c0574_[Escherichia_coli_CFT073]	7.89057	0.184545
:926802-927005_phage_tail_protein_[Escherichia_coli_CFT073]	7.88985	0.184678
:c435986-435312_hypothetical_protein_c0448_[Escherichia_coli_CFT073]	7.88883	0.184867
:c1348057-1347632_hypothetical_protein_c1440_[Escherichia_coli_CFT073]	7.88871	0.18489
:c462214-461900_hypothetical_protein_c0474_[Escherichia_coli_CFT073]	7.8847	0.185633
:c5134233-5133508_hypothetical_protein_c5389_[Escherichia_coli_CFT073]	7.88427	0.185712
:c4926707-4925889_hypothetical_protein_c5156_[Escherichia_coli_CFT073]	7.88328	0.185896
:c2678401-2677847_NADH_dehydrogenase_subunit_J_[Escherichia_coli_CFT073]	7.88135	0.186254
:4280380-4281033_putative_glucosidase_[Escherichia_coli_CFT073]	7.87891	0.186707
:c3555811-3555098_ATP-binding_protein_yghS_[Escherichia_coli_CFT073]	7.8777	0.186934
:c1271265-1270867_hypothetical_protein_c1337_[Escherichia_coli_CFT073]	7.877	0.187063
:c1955717-1955361_50S_ribosomal_protein_L20_[Escherichia_coli_CFT073]	7.87669	0.187122
:c1716094-1715945_hypothetical_protein_c1881_[Escherichia_coli_CFT073]	7.87457	0.187517
:4497281-4497484_hypothetical_protein_c4729_[Escherichia_coli_CFT073]	7.87362	0.187694
:1131195-1131359_hypothetical_protein_c1167_[Escherichia_coli_CFT073]	7.87239	0.187925
:c1086996-1086823_hypothetical_protein_c1126_[Escherichia_coli_CFT073]	7.87172	0.188049
:3382649-3383803_S-adenosylmethionine_synthetase_[Escherichia_coli_CFT073]	7.87057	0.188265
:c2127658-2127299_transcriptional_activator_FlhD_[Escherichia_coli_CFT073]	7.87012	0.188349
:c3421610-3421458_hypothetical_protein_c3571_[Escherichia_coli_CFT073]	7.86972	0.188424
:c2663201-2662344_naphthoate_synthase_[Escherichia_coli_CFT073]	7.8659	0.18914
:918529-919311_hypothetical_protein_c0945_[Escherichia_coli_CFT073]	7.86568	0.18918
:2080602-2081204_hypothetical_protein_c2257_[Escherichia_coli_CFT073]	7.86161	0.189945
:1101781-1101939_hypothetical_protein_c1141_[Escherichia_coli_CFT073]	7.86119	0.190025
:4117880-4118059_hypothetical_protein_c4338_[Escherichia_coli_CFT073]	7.86088	0.190084
:c2765727-2764564_multidrug_resistance_protein_K_[Escherichia_coli_CFT073]	7.85967	0.190311
:c1968056-1967898_hypothetical_protein_c2130_[Escherichia_coli_CFT073]	7.85872	0.19049
:c923708-923547_hypothetical_protein_c0949_[Escherichia_coli_CFT073]	7.85784	0.190655
:c3008883-3008635_30S_ribosomal_protein_S16_[Escherichia_coli_CFT073]	7.85628	0.19095
:1913562-1913798_major_outer_membrane_lipoprotein_[Escherichia_coli_CFT073]	7.85622	0.190961
:1185274-1185786_hypothetical_protein_c1235_[Escherichia_coli_CFT073]	7.85565	0.191068
:583093-583434_hypothetical_protein_c0603_[Escherichia_coli_CFT073]	7.85335	0.191503
:c3355350-3354619_ribose-5-phosphate_isomerase_A_[Escherichia_coli_CFT073]	7.85173	0.19181
:c1378072-1377761_hypothetical_protein_c1481_[Escherichia_coli_CFT073]	7.8512	0.191909
:c1257683-1257306_hypothetical_protein_c1318_[Escherichia_coli_CFT073]	7.84995	0.192146
:c1745328-1745044_hypothetical_protein_c1909_[Escherichia_coli_CFT073]	7.84925	0.192279
:c4962357-4962202_hypothetical_protein_c5207_[Escherichia_coli_CFT073]	7.849	0.192327
:1021633-1021815_hypothetical_protein_c1058_[Escherichia_coli_CFT073]	7.84736	0.192638
:477308-477646_hypothetical_protein_c0491_[Escherichia_coli_CFT073]	7.84598	0.1929
:4617184-4617333_hypothetical_protein_c4854_[Escherichia_coli_CFT073]	7.84452	0.193177
:c3332147-3330630_lysyl-tRNA_synthetase_[Escherichia_coli_CFT073]	7.84372	0.193329
:3180532-3180699_hypothetical_protein_c3341_[Escherichia_coli_CFT073]	7.84348	0.193374
:c3251205-3250609_phosphosugar_isomerase_[Escherichia_coli_CFT073]	7.84333	0.193403
:c2138167-2137928_hypothetical_protein_c2322_[Escherichia_coli_CFT073]	7.84254	0.193553
:c2398534-2398412_hypothetical_protein_c2565_[Escherichia_coli_CFT073]	7.84179	0.193696
:c4205121-4204954_hypothetical_protein_c4422_[Escherichia_coli_CFT073]	7.84179	0.193696
:c4068599-4068468_hypothetical_protein_c4288_[Escherichia_coli_CFT073]	7.84168	0.193717
:c335291-335169_hypothetical_protein_c0359_[Escherichia_coli_CFT073]	7.8416	0.193733
:c1295437-1295063_hypothetical_protein_c1363_[Escherichia_coli_CFT073]	7.84125	0.193799
:3438457-3438690_PapI_protein_[Escherichia_coli_CFT073]	7.8394	0.194152
:2201204-2202706_hypothetical_protein_c2397_[Escherichia_coli_CFT073]	7.83796	0.194426
:3883021-3883656_hypothetical_protein_c4088_[Escherichia_coli_CFT073]	7.83749	0.194516
:286738-287163_hypothetical_protein_c0311_[Escherichia_coli_CFT073]	7.8368	0.194647
:288649-288786_hypothetical_protein_c0317_[Escherichia_coli_CFT073]	7.83397	0.195188
:c133382-133200_hypothetical_protein_c0141_[Escherichia_coli_CFT073]	7.83379	0.195223
:c3506568-3505840_hypothetical_protein_c3672_[Escherichia_coli_CFT073]	7.83303	0.195368
:c1462542-1462276_cell_division_topological_specificity_factor_MinE_[Escherichia_coli_CFT073]	7.83196	0.195573
:c855393-855088_hypothetical_protein_c0882_[Escherichia_coli_CFT073]	7.83112	0.195735
:c2368931-2368536_hypothetical_protein_c2534_[Escherichia_coli_CFT073]	7.83078	0.195799
:c3906353-3906066_sulfur_transfer_complex_subunit_TusB_[Escherichia_coli_CFT073]	7.8282	0.196294
:c554971-554741_hemolysin_expression-modulating_protein_[Escherichia_coli_CFT073]	7.82745	0.196439
:2365806-2366252_putative_radC-like_protein_yeeS_[Escherichia_coli_CFT073]	7.82735	0.196458
:2054754-2055554_PTS_system,_mannose-specific_IIC_component_[Escherichia_coli_CFT073]	7.82627	0.196664
:1490529-1490744_hypothetical_protein_c1655_[Escherichia_coli_CFT073]	7.82485	0.196938
:c3397643-3397503_hypothetical_protein_c3545_[Escherichia_coli_CFT073]	7.82332	0.197232
:4335337-4335492_hypothetical_protein_c4565_[Escherichia_coli_CFT073]	7.82331	0.197234
:1208210-1208509_hypothetical_protein_c1255_[Escherichia_coli_CFT073]	7.81951	0.197967
:1795479-1795862_DNA-binding_transcriptional_activator_MarA_[Escherichia_coli_CFT073]	7.81929	0.198009
:c4962847-4962284_hypothetical_protein_c5208_[Escherichia_coli_CFT073]	7.81689	0.198472
:3052649-3052861_cold_shock-like_protein_cspF_[Escherichia_coli_CFT073]	7.81458	0.198919
:c2199244-2197781_PilV-like_protein_[Escherichia_coli_CFT073]	7.81364	0.1991
:5018204-5018605_hypothetical_protein_c5265_[Escherichia_coli_CFT073]	7.81227	0.199366
:4159086-4159298_major_cold_shock_protein_[Escherichia_coli_CFT073]	7.80836	0.200125
:c4880736-4880284_PhnG_protein_[Escherichia_coli_CFT073]	7.80719	0.200351
:c4923995-4923618_hypothetical_protein_c5149_[Escherichia_coli_CFT073]	7.80485	0.200807
:2055558-2056418_PTS_system_mannose-specific_transporter_subunit_IID_[Escherichia_coli_CFT073]	7.80365	0.20104
:c1171582-1170833_putative_transposase_[Escherichia_coli_CFT073]	7.80325	0.201118
:4510163-4510324_hypothetical_protein_c4743_[Escherichia_coli_CFT073]	7.79876	0.201994
:c3013542-3013291_hypothetical_protein_c3136_[Escherichia_coli_CFT073]	7.79862	0.202021
:c1556170-1555772_acyl-CoA_thioester_hydrolase_[Escherichia_coli_CFT073]	7.79778	0.202184
:c3901484-3901326_hypothetical_protein_c4110_[Escherichia_coli_CFT073]	7.79549	0.202633
:3506146-3506790_hypothetical_protein_c3674_[Escherichia_coli_CFT073]	7.79464	0.2028
:c1329379-1329101_putative_excisionase_for_prophage_[Escherichia_coli_CFT073]	7.79319	0.203082
:1421893-1422390_lysozyme_from_lambdoid_prophage_DLP12_[Escherichia_coli_CFT073]	7.79094	0.203523
:c925702-924410_hypothetical_protein_c0951_[Escherichia_coli_CFT073]	7.79083	0.203545
:3971491-3972174_gluconate_periplasmic_binding_protein_[Escherichia_coli_CFT073]	7.78474	0.204742
:c3248616-3248464_hypothetical_protein_c3404_[Escherichia_coli_CFT073]	7.78441	0.204808
:c3567014-3566028_hydrogenase_2_protein_HybA_[Escherichia_coli_CFT073]	7.78399	0.204889
:c1158748-1158359_hypothetical_protein_c1204_[Escherichia_coli_CFT073]	7.78339	0.205009
:1208636-1209145_hypothetical_protein_c1256_[Escherichia_coli_CFT073]	7.78321	0.205044
:1341649-1342158_hypothetical_protein_c1427_[Escherichia_coli_CFT073]	7.78321	0.205044
:5210429-5210938_transposase_[Escherichia_coli_CFT073]	7.78321	0.205044
:542302-542811_hypothetical_protein_c0563_[Escherichia_coli_CFT073]	7.78321	0.205044
:67723-68232_transposase_[Escherichia_coli_CFT073]	7.78321	0.205044
:c2148833-2148324_transposase_[Escherichia_coli_CFT073]	7.78321	0.205044
:c2483740-2483231_transposase_[Escherichia_coli_CFT073]	7.78321	0.205044
:c3330490-3329981_hypothetical_protein_c3468_[Escherichia_coli_CFT073]	7.78321	0.205044
:c4763979-4763572_putative_sorbose_PTS_component_[Escherichia_coli_CFT073]	7.78273	0.205138
:c3148809-3147766_hypothetical_protein_c3302_[Escherichia_coli_CFT073]	7.7798	0.205717
:3616535-3617206_hypothetical_protein_c3783_[Escherichia_coli_CFT073]	7.77824	0.206024
:475046-475168_hypothetical_protein_c0488_[Escherichia_coli_CFT073]	7.77765	0.20614
:1086555-1086818_cold_shock_gene_[Escherichia_coli_CFT073]	7.77669	0.206331
:1216518-1217309_hypothetical_protein_c1266_[Escherichia_coli_CFT073]	7.7764	0.206388
:3445858-3447357_hypothetical_protein_c3607_[Escherichia_coli_CFT073]	7.77491	0.206683
:4920004-4921503_hypothetical_protein_c5144_[Escherichia_coli_CFT073]	7.77491	0.206683
:c1405121-1403622_hypothetical_protein_c1530_[Escherichia_coli_CFT073]	7.77491	0.206683
:c2652029-2651400_Ais_protein_[Escherichia_coli_CFT073]	7.77407	0.206849
:c299861-299622_hypothetical_protein_c0328_[Escherichia_coli_CFT073]	7.77404	0.206855
:5154615-5154746_hypothetical_protein_c5411_[Escherichia_coli_CFT073]	7.77248	0.207163
:254517-254771_hypothetical_protein_c0264_[Escherichia_coli_CFT073]	7.77203	0.207254
:3495431-3495823_hypothetical_protein_c3657_[Escherichia_coli_CFT073]	7.76989	0.207678
:1338915-1339193_hypothetical_protein_c1421_[Escherichia_coli_CFT073]	7.76323	0.209002
:c2076267-2075395_hypothetical_protein_c2250_[Escherichia_coli_CFT073]	7.76285	0.209078
:c1947988-1947275_hypothetical_protein_c2103_[Escherichia_coli_CFT073]	7.76225	0.209198
:c2734406-2733654_fimbrial_chaperone_yfcS_[Escherichia_coli_CFT073]	7.76162	0.209322
:1709348-1709584_hypothetical_protein_c1874_[Escherichia_coli_CFT073]	7.76029	0.209589
:2243518-2244618_hypothetical_protein_c2430_[Escherichia_coli_CFT073]	7.75965	0.209716
:3893314-3893730_general_secretion_pathway_protein_I_[Escherichia_coli_CFT073]	7.75932	0.209782
:c2904447-2904232_hypothetical_protein_c3032_[Escherichia_coli_CFT073]	7.75887	0.209872
:4224496-4225521_hypothetical_protein_c4442_[Escherichia_coli_CFT073]	7.75731	0.210184
:c258645-258181_hypothetical_protein_c0270_[Escherichia_coli_CFT073]	7.75546	0.210553
:1417162-1417602_hypothetical_protein_c1554_[Escherichia_coli_CFT073]	7.75526	0.210594
:5217942-5218352_hypothetical_protein_c5476_[Escherichia_coli_CFT073]	7.75518	0.21061
:c2777478-2777341_hypothetical_protein_c2913_[Escherichia_coli_CFT073]	7.754	0.210846
:c1103909-1103355_putative_flavin:NADH_reductase_ycdH_[Escherichia_coli_CFT073]	7.75281	0.211085
:289986-291158_putative_oligogalacturonide_lyase_[Escherichia_coli_CFT073]	7.75191	0.211266
:835011-835052_putative_methyltransferase_[Escherichia_coli_CFT073]	7.75092	0.211463
:c779362-779120_hypothetical_protein_c0795_[Escherichia_coli_CFT073]	7.75063	0.211521
:1334496-1334921_hypothetical_protein_c1411_[Escherichia_coli_CFT073]	7.74897	0.211855
:4248760-4249584_DNA-damage-inducible_protein_D_[Escherichia_coli_CFT073]	7.74641	0.21237
:1188841-1189365_putative_minor_F1C_fimbrial_subunit_[Escherichia_coli_CFT073]	7.74609	0.212434
:1169460-1169669_entry_exclusion_protein_2_[Escherichia_coli_CFT073]	7.74516	0.212621
:1525279-1526322_hypothetical_protein_c1689_[Escherichia_coli_CFT073]	7.74491	0.212672
:527471-528070_hypothetical_protein_c0545_[Escherichia_coli_CFT073]	7.74463	0.212728
:3505906-3506127_hypothetical_protein_c3673_[Escherichia_coli_CFT073]	7.74434	0.212786
:1295117-1295353_acyl_carrier_protein_[Escherichia_coli_CFT073]	7.74233	0.213191
:c4975807-4974506_anaerobic_C4-dicarboxylate_transporter_[Escherichia_coli_CFT073]	7.74151	0.213357
:4340059-4340436_hypothetical_protein_c4576_[Escherichia_coli_CFT073]	7.74123	0.213412
:3081260-3081505_glutaredoxin-like_protein_[Escherichia_coli_CFT073]	7.74053	0.213553
:2610962-2611612_acetate_CoA-transferase_beta_subunit_[Escherichia_coli_CFT073]	7.73862	0.21394
:4051624-4052211_holo-(acyl_carrier_protein)_synthase_2_[Escherichia_coli_CFT073]	7.73859	0.213945
:c2059263-2059120_hypothetical_protein_c2232_[Escherichia_coli_CFT073]	7.73824	0.214016
:91727-91858_hypothetical_protein_c0097_[Escherichia_coli_CFT073]	7.73447	0.214779
:c3445577-3445257_hypothetical_protein_c3606_[Escherichia_coli_CFT073]	7.73398	0.214877
:c3836027-3835131_putative_ribose_ABC_transporter_[Escherichia_coli_CFT073]	7.73375	0.214925
:115993-116715_transposase_insK_[Escherichia_coli_CFT073]	7.731	0.215483
:3217751-3218044_hypothetical_protein_c3379_[Escherichia_coli_CFT073]	7.72628	0.216441
:1643745-1644053_hypothetical_protein_c1811_[Escherichia_coli_CFT073]	7.72499	0.216703
:287635-288201_hypothetical_protein_c0313_[Escherichia_coli_CFT073]	7.72151	0.217412
:795712-796851_cytochrome_D_ubiquinol_oxidase_subunit_II_[Escherichia_coli_CFT073]	7.72023	0.217674
:c3054059-3053277_lambdoid_prophage_Qin_antitermination_protein_Q_[Escherichia_coli_CFT073]	7.72	0.21772
:c4775801-4775523_hypothetical_protein_c4999_[Escherichia_coli_CFT073]	7.71859	0.218008
:c3990802-3990197_hypothetical_protein_c4204_[Escherichia_coli_CFT073]	7.71703	0.218327
:4280984-4282768_putative_glucosidase_[Escherichia_coli_CFT073]	7.71488	0.218766
:2585204-2585797_hypothetical_protein_c2740_[Escherichia_coli_CFT073]	7.7138	0.218988
:c2772574-2771630_putative_transporter_YfdV_[Escherichia_coli_CFT073]	7.71346	0.219058
:1439060-1439803_putative_tail_component_of_prophage_[Escherichia_coli_CFT073]	7.71244	0.219267
:2259937-2260887_transcriptional_regulator_Cbl_[Escherichia_coli_CFT073]	7.71067	0.219629
:3059233-3059859_putative_repressor_protein_of_prophage_[Escherichia_coli_CFT073]	7.71027	0.219712
:c3270476-3270069_hypothetical_protein_c3418_[Escherichia_coli_CFT073]	7.70919	0.219932
:1039960-1040145_hypothetical_protein_c1074_[Escherichia_coli_CFT073]	7.70906	0.219959
:253783-254469_putative_transposase_[Escherichia_coli_CFT073]	7.70888	0.219996
:c2416425-2415877_putative_colanic_acid_biosynthesis_acetyltransferase_WcaF_[Escherichia_coli_CFT073]	7.70852	0.220071
:1485730-1485879_hypothetical_protein_c1649_[Escherichia_coli_CFT073]	7.70728	0.220324
:3004572-3005090_hypothetical_protein_c3124_[Escherichia_coli_CFT073]	7.70703	0.220376
:c2458862-2458725_hypothetical_protein_c2612_[Escherichia_coli_CFT073]	7.70641	0.220505
:c1461159-1460986_hypothetical_protein_c1618_[Escherichia_coli_CFT073]	7.70464	0.220867
:c1970981-1970223_hypothetical_protein_c2132_[Escherichia_coli_CFT073]	7.70391	0.221017
:c2074649-2073990_serine/threonine_protein_phosphatase_1_[Escherichia_coli_CFT073]	7.7024	0.221329
:5142469-5143002_FimF_protein_[Escherichia_coli_CFT073]	7.70047	0.221726
:1716066-1716350_hypothetical_protein_c1882_[Escherichia_coli_CFT073]	7.70005	0.221813
:337318-339465_putative_cytoplasmic_membrane_export_protein_[Escherichia_coli_CFT073]	7.69945	0.221936
:4467850-4467975_hypothetical_protein_c4703_[Escherichia_coli_CFT073]	7.69728	0.222384
:c3507376-3506813_hypothetical_protein_c3675_[Escherichia_coli_CFT073]	7.69721	0.222399
:3329328-3329876_isopentenyl-diphosphate_delta-isomerase_[Escherichia_coli_CFT073]	7.69668	0.222509
:4835219-4835623_hypothetical_protein_c5060_[Escherichia_coli_CFT073]	7.69578	0.222694
:c2518947-2518639_hypothetical_protein_c2670_[Escherichia_coli_CFT073]	7.69542	0.22277
:5034176-5034625_50S_ribosomal_protein_L9_[Escherichia_coli_CFT073]	7.69541	0.222771
:534-911_hypothetical_protein_c0002_[Escherichia_coli_CFT073]	7.69458	0.222944
:1962496-1962786_hypothetical_protein_c2123_[Escherichia_coli_CFT073]	7.69363	0.223139
:4674151-4674492_putative_fructose-like_phosphotransferase_EIIB_subunit_3_[Escherichia_coli_CFT073]	7.69261	0.223351
:c3861390-3861133_hypothetical_protein_c4041_[Escherichia_coli_CFT073]	7.69245	0.223383
:c2176952-2176689_hypothetical_protein_c2371_[Escherichia_coli_CFT073]	7.69221	0.223434
:c3730021-3729896_hypothetical_protein_c3902_[Escherichia_coli_CFT073]	7.69095	0.223695
:c414000-413296_hypothetical_protein_c0428_[Escherichia_coli_CFT073]	7.68772	0.224365
:1173449-1173682_hypothetical_protein_c1221_[Escherichia_coli_CFT073]	7.68756	0.224397
:c2023705-2022959_MltA-interacting_protein_[Escherichia_coli_CFT073]	7.68639	0.224641
:c5065957-5065817_hypothetical_protein_c5322_[Escherichia_coli_CFT073]	7.68421	0.225093
:4822797-4823213_hypothetical_protein_c5046_[Escherichia_coli_CFT073]	7.68244	0.225462
:3661949-3662131_hypothetical_protein_c3831_[Escherichia_coli_CFT073]	7.68215	0.225522
:c409858-409190_hypothetical_protein_c0425_[Escherichia_coli_CFT073]	7.68177	0.225602
:3967027-3967254_ferrous_iron_transport_protein_A_[Escherichia_coli_CFT073]	7.68071	0.225822
:c4476491-4475457_hypothetical_protein_c4712_[Escherichia_coli_CFT073]	7.67886	0.226209
:3500024-3500404_hypothetical_protein_c3663_[Escherichia_coli_CFT073]	7.67803	0.226381
:c1749244-1749029_biofilm-dependent_modulation_protein_[Escherichia_coli_CFT073]	7.6763	0.226743
:3659947-3660153_hypothetical_protein_c3827_[Escherichia_coli_CFT073]	7.67469	0.22708
:727973-729148_2-octaprenyl-3-methyl-6-methoxy-1,4-benzoquinol_hydroxylase_[Escherichia_coli_CFT073]	7.67389	0.227246
:3242493-3244130_hypothetical_protein_c3399_[Escherichia_coli_CFT073]	7.67317	0.227396
:4925298-4925744_hypothetical_protein_c5154_[Escherichia_coli_CFT073]	7.67276	0.227483
:c528094-527516_hypothetical_protein_c0546_[Escherichia_coli_CFT073]	7.67156	0.227733
:c4621245-4621117_hypothetical_protein_c4860_[Escherichia_coli_CFT073]	7.67149	0.227748
:1781157-1781609_hypothetical_protein_c1939_[Escherichia_coli_CFT073]	7.67118	0.227814
:c3429330-3428779_PapX_protein_[Escherichia_coli_CFT073]	7.6689	0.228291
:c3125444-3124902_formate_hydrogenlyase_complex_iron-sulfur_subunit_[Escherichia_coli_CFT073]	7.66673	0.228746
:4453241-4453504_acetolactate_synthase_2_regulatory_subunit_[Escherichia_coli_CFT073]	7.66505	0.2291
:c1799675-1799361_PTS_system,_cellobiose-specific_IIA_component_[Escherichia_coli_CFT073]	7.66302	0.229526
:4924834-4925364_hypothetical_protein_c5153_[Escherichia_coli_CFT073]	7.66219	0.2297
:191223-192647_serine_endoprotease_[Escherichia_coli_CFT073]	7.66196	0.229749
:c1348333-1348100_hypothetical_protein_c1442_[Escherichia_coli_CFT073]	7.66194	0.229752
:1384284-1384541_hypothetical_protein_c1496_[Escherichia_coli_CFT073]	7.6611	0.229929
:528399-528716_transcriptional_regulator_BolA_[Escherichia_coli_CFT073]	7.66021	0.230118
:3961054-3961350_hypothetical_protein_c4179_[Escherichia_coli_CFT073]	7.65956	0.230254
:c482765-482610_hypothetical_protein_c0500_[Escherichia_coli_CFT073]	7.65865	0.230445
:c358085-356346_FhiA_protein_[Escherichia_coli_CFT073]	7.65782	0.230621
:48092-48379_ferredoxin-like_protein_[Escherichia_coli_CFT073]	7.65601	0.231002
:c3121996-3121577_hypothetical_protein_c3273_[Escherichia_coli_CFT073]	7.65575	0.231057
:2194512-2195732_P4_family_integrase_[Escherichia_coli_CFT073]	7.65547	0.231117
:c2102075-2100303_aspartyl-tRNA_synthetase_[Escherichia_coli_CFT073]	7.65454	0.231313
:1413562-1413858_putative_regulatory_protein_CII_of_bacteriophage_[Escherichia_coli_CFT073]	7.65435	0.231354
:c3046499-3045954_prophage_qsr'_DNA_packaging_protein_NU1-like_protein_[Escherichia_coli_CFT073]	7.65344	0.231545
:3197131-3197259_hypothetical_protein_c3355_[Escherichia_coli_CFT073]	7.65171	0.231912
:c1187156-1186872_putative_F1C_and_S_fimbrial_switch_regulatory_protein_[Escherichia_coli_CFT073]	7.65094	0.232073
:3761422-3761715_RNA-binding_protein_YhbY_[Escherichia_coli_CFT073]	7.65091	0.23208
:c167571-167431_hypothetical_protein_c0173_[Escherichia_coli_CFT073]	7.64725	0.232855
:c2677551-2675710_NADH_dehydrogenase_subunit_L_[Escherichia_coli_CFT073]	7.64677	0.232957
:2213329-2213733_DNA-binding_protein_H-NS_[Escherichia_coli_CFT073]	7.64538	0.233252
:c262984-262736_hypothetical_protein_c0281_[Escherichia_coli_CFT073]	7.64479	0.233378
:c258134-257757_hypothetical_protein_c0269_[Escherichia_coli_CFT073]	7.6437	0.233609
:334492-334875_hypothetical_protein_c0357_[Escherichia_coli_CFT073]	7.64292	0.233774
:c2679947-2678970_NADH_dehydrogenase_subunit_H_[Escherichia_coli_CFT073]	7.64272	0.233817
:c2473453-2472707_putative_transcriptional_regulator_YegW_[Escherichia_coli_CFT073]	7.64247	0.233871
:4386230-4386589_ribonuclease_P_[Escherichia_coli_CFT073]	7.63782	0.234859
:c2928470-2928084_scaffold_protein_[Escherichia_coli_CFT073]	7.63738	0.234954
:c2928067-2927744_iron-sulfur_cluster_assembly_protein_[Escherichia_coli_CFT073]	7.63724	0.234982
:c1773412-1772498_fimbrial-like_protein_ydeQ_[Escherichia_coli_CFT073]	7.63569	0.235312
:697883-698092_cold_shock_protein_CspE_[Escherichia_coli_CFT073]	7.63548	0.235357
:5194682-5195029_hypothetical_protein_c5447_[Escherichia_coli_CFT073]	7.63492	0.235477
:c289744-289106_hypothetical_protein_c0318_[Escherichia_coli_CFT073]	7.63193	0.236116
:c1305255-1305085_hypothetical_protein_c1375_[Escherichia_coli_CFT073]	7.62895	0.236753
:c4896465-4895704_putative_regulatory_protein_adiY_[Escherichia_coli_CFT073]	7.62494	0.237612
:3234670-3235494_hypothetical_protein_c3394_[Escherichia_coli_CFT073]	7.6245	0.237706
:c3822189-3822058_hypothetical_protein_c4004_[Escherichia_coli_CFT073]	7.62169	0.238308
:c3284073-3283735_transposase_[Escherichia_coli_CFT073]	7.62128	0.238396
:2160734-2161762_outer_membrane_porin_protein_nmpC_[Escherichia_coli_CFT073]	7.62062	0.238538
:c2320652-2320107_adenosylcobinamide_kinase/adenosylcobinamide-phosphate_guanylyltransferase_[Escherichia_coli_CFT073]	7.62003	0.238666
:281124-281261_hypothetical_protein_c0302_[Escherichia_coli_CFT073]	7.61986	0.238701
:1456159-1456425_hypothetical_protein_c1609_[Escherichia_coli_CFT073]	7.618	0.239101
:4638596-4639102_hypothetical_protein_c4882_[Escherichia_coli_CFT073]	7.61752	0.239204
:4036477-4036860_hypothetical_protein_c4251_[Escherichia_coli_CFT073]	7.61749	0.239211
:3896922-3897599_leader_peptidase_[Escherichia_coli_CFT073]	7.61464	0.239825
:c2145508-2144786_DNA-binding_transcriptional_activator_SdiA_[Escherichia_coli_CFT073]	7.61448	0.23986
:999971-1000108_hypothetical_protein_c1036_[Escherichia_coli_CFT073]	7.61392	0.239979
:1080143-1080541_hydrogenase-1_operon_protein_HyaE_[Escherichia_coli_CFT073]	7.61392	0.239979
:1247421-1247903_curlin_minor_subunit_[Escherichia_coli_CFT073]	7.61242	0.240304
:c4904221-4902575_fumarate_hydratase_class_I,_anaerobic_[Escherichia_coli_CFT073]	7.61168	0.240462
:c1460984-1460640_hypothetical_protein_c1617_[Escherichia_coli_CFT073]	7.61068	0.240678
:c1245626-1245210_curli_assembly_protein_CsgF_[Escherichia_coli_CFT073]	7.60966	0.2409
:1388373-1388654_hypothetical_protein_c1505_[Escherichia_coli_CFT073]	7.60917	0.241004
:4337355-4338173_hypothetical_protein_c4570_[Escherichia_coli_CFT073]	7.60875	0.241095
:c2099829-2099089_hypothetical_protein_c2278_[Escherichia_coli_CFT073]	7.60594	0.241704
:5033907-5034134_30S_ribosomal_protein_S18_[Escherichia_coli_CFT073]	7.60361	0.242209
:c388978-388835_hypothetical_protein_c0408_[Escherichia_coli_CFT073]	7.60352	0.242226
:3329062-3329205_hypothetical_protein_c3466_[Escherichia_coli_CFT073]	7.60237	0.242476
:3828635-3829105_acetyl-CoA_carboxylase_biotin_carboxyl_carrier_protein_subunit_[Escherichia_coli_CFT073]	7.60036	0.242913
:359938-360390_hypothetical_protein_c0380_[Escherichia_coli_CFT073]	7.59998	0.242995
:3850158-3850379_hypothetical_protein_c4033_[Escherichia_coli_CFT073]	7.59908	0.24319
:c3370067-3369879_hypothetical_protein_c3513_[Escherichia_coli_CFT073]	7.59905	0.243196
:c3706445-3705507_DNA-binding_transcriptional_activator_TdcA_[Escherichia_coli_CFT073]	7.59849	0.243318
:c3338043-3337777_hypothetical_protein_c3477_[Escherichia_coli_CFT073]	7.59795	0.243436
:8856-9809_transaldolase_B_[Escherichia_coli_CFT073]	7.5972	0.243599
:c4147770-4147261_hypothetical_protein_c4363_[Escherichia_coli_CFT073]	7.59354	0.244395
:2978874-2979251_hypothetical_protein_c3104_[Escherichia_coli_CFT073]	7.5919	0.244751
:1995334-1995741_pyrimidine_(deoxy)nucleoside_triphosphate_pyrophosphohydrolase_[Escherichia_coli_CFT073]	7.58721	0.245774
:3422041-3424164_hemolysin_B_[Escherichia_coli_CFT073]	7.58626	0.245982
:4985274-4985420_entericidin_B_membrane_lipoprotein_[Escherichia_coli_CFT073]	7.58565	0.246116
:c2136434-2136183_hypothetical_protein_c2316_[Escherichia_coli_CFT073]	7.58551	0.246146
:4295755-4296330_hypothetical_protein_c4510_[Escherichia_coli_CFT073]	7.58517	0.24622
:c4138944-4138702_hypothetical_protein_c4351_[Escherichia_coli_CFT073]	7.58498	0.246261
:2410453-2410611_hypothetical_protein_c2574_[Escherichia_coli_CFT073]	7.58411	0.246452
:1378215-1379159_putative_integrase_of_prophage_[Escherichia_coli_CFT073]	7.5839	0.246498
:3587693-3588676_putative_c4-dicarboxylate_transport_system_binding_protein_[Escherichia_coli_CFT073]	7.5838	0.246519
:c280066-279920_hypothetical_protein_c0300_[Escherichia_coli_CFT073]	7.58254	0.246795
:4059084-4059365_putative_phosphotransferase_system_enzyme_subunit_[Escherichia_coli_CFT073]	7.58123	0.247082
:1432522-1432896_putative_head-tail_joining_protein_of_prophage_[Escherichia_coli_CFT073]	7.58119	0.247089
:4935304-4935522_hypothetical_protein_c5173_[Escherichia_coli_CFT073]	7.57956	0.247448
:c4428036-4427578_DNA-binding_transcriptional_regulator_AsnC_[Escherichia_coli_CFT073]	7.57694	0.248023
:c3755279-3753621_outer-membrane_protein_yhbX_[Escherichia_coli_CFT073]	7.57655	0.248107
:1016634-1016768_hypothetical_protein_c1053_[Escherichia_coli_CFT073]	7.57582	0.248267
:c11282-10716_hypothetical_protein_c0015_[Escherichia_coli_CFT073]	7.57329	0.248823
:2216985-2217821_hypothetical_protein_c2417_[Escherichia_coli_CFT073]	7.57262	0.248971
:2362931-2363716_hypothetical_protein_c2524_[Escherichia_coli_CFT073]	7.57131	0.249258
:3131693-3132565_hydrogenase_nickel_incorporation_protein_HypB_[Escherichia_coli_CFT073]	7.57123	0.249277
:c4948133-4947546_PapH_protein_[Escherichia_coli_CFT073]	7.57032	0.249476
:c2209767-2208805_hypothetical_protein_c2406_[Escherichia_coli_CFT073]	7.57005	0.249535
:2853443-2853703_hypothetical_protein_c2993_[Escherichia_coli_CFT073]	7.5698	0.249592
:c230194-228476_prolyl-tRNA_synthetase_[Escherichia_coli_CFT073]	7.56929	0.249704
:4849989-4850147_hypothetical_protein_c5075_[Escherichia_coli_CFT073]	7.56892	0.249786
:4620147-4620314_hypothetical_protein_c4858_[Escherichia_coli_CFT073]	7.5665	0.250319
:2058862-2059149_hypothetical_protein_c2230_[Escherichia_coli_CFT073]	7.56649	0.25032
:2643289-2643414_hypothetical_protein_c2785_[Escherichia_coli_CFT073]	7.56538	0.250564
:3751822-3752184_hypothetical_protein_c3928_[Escherichia_coli_CFT073]	7.5642	0.250826
:3415551-3415946_hypothetical_protein_c3566_[Escherichia_coli_CFT073]	7.56363	0.250951
:c1118092-1117958_hypothetical_protein_c1158_[Escherichia_coli_CFT073]	7.5625	0.2512
:2913020-2913547_hypothetical_protein_c3040_[Escherichia_coli_CFT073]	7.56225	0.251256
:c3932201-3931116_hypothetical_protein_c4146_[Escherichia_coli_CFT073]	7.56089	0.251556
:c387895-387632_50S_ribosomal_protein_L31_type_B_[Escherichia_coli_CFT073]	7.56048	0.251647
:c2745619-2745449_hypothetical_protein_c2891_[Escherichia_coli_CFT073]	7.56033	0.251681
:c2377522-2377268_hypothetical_protein_c2544_[Escherichia_coli_CFT073]	7.55966	0.251829
:699539-699742_twin_arginine_translocase_protein_E_[Escherichia_coli_CFT073]	7.55939	0.251889
:2249741-2250547_hypothetical_protein_c2437_[Escherichia_coli_CFT073]	7.55912	0.251948
:c861528-860851_putative_hydroxylase_[Escherichia_coli_CFT073]	7.55741	0.252326
:1348728-1349237_prophage_Qin_DNA_packaging_protein_NU1-like_protein_[Escherichia_coli_CFT073]	7.55595	0.252651
:c2185271-2184888_hypothetical_protein_c2382_[Escherichia_coli_CFT073]	7.55396	0.253092
:c4234102-4233410_lipopolysaccharide_core_biosynthesis_protein_[Escherichia_coli_CFT073]	7.5539	0.253105
:1125933-1127423_hypothetical_protein_c1164_[Escherichia_coli_CFT073]	7.55356	0.25318
:923686-924513_putative_capsid_scaffolding_protein_[Escherichia_coli_CFT073]	7.55315	0.253271
:4731488-4731760_transcriptional_regulator_HU_subunit_alpha_[Escherichia_coli_CFT073]	7.55286	0.253334
:c2375438-2375301_hypothetical_protein_c2541_[Escherichia_coli_CFT073]	7.55276	0.253358
:339511-340773_putative_membrane_spanning_export_protein_[Escherichia_coli_CFT073]	7.5518	0.253571
:c3659990-3659862_hypothetical_protein_c3826_[Escherichia_coli_CFT073]	7.5507	0.253815
:c2034765-2034511_hypothetical_protein_c2198_[Escherichia_coli_CFT073]	7.55005	0.253959
:c166739-165999_putative_chaperone_protein_EcpD_[Escherichia_coli_CFT073]	7.54773	0.254473
:547248-547586_nitrogen_regulatory_protein_P-II_2_[Escherichia_coli_CFT073]	7.54548	0.254974
:c3746811-3746410_ribosome-binding_factor_A_[Escherichia_coli_CFT073]	7.54495	0.255094
:3690073-3690372_hypothetical_protein_c3858_[Escherichia_coli_CFT073]	7.54379	0.255351
:c2733137-2732658_fimbrial-like_protein_yfcQ_[Escherichia_coli_CFT073]	7.5431	0.255504
:c3881609-3881277_50S_ribosomal_protein_L22_[Escherichia_coli_CFT073]	7.54126	0.255915
:c3311319-3310549_hypothetical_protein_c3454_[Escherichia_coli_CFT073]	7.5409	0.255996
:c2936023-2935880_hypothetical_protein_c3063_[Escherichia_coli_CFT073]	7.54061	0.25606
:2333172-2333930_hypothetical_protein_c2493_[Escherichia_coli_CFT073]	7.53991	0.256215
:2554196-2554327_hypothetical_protein_c2705_[Escherichia_coli_CFT073]	7.53921	0.256373
:1466844-1467290_hypothetical_protein_c1629_[Escherichia_coli_CFT073]	7.53914	0.256388
:1546826-1547746_oligopeptide_transporter_permease_[Escherichia_coli_CFT073]	7.539	0.256419
:c3058954-3058346_hypothetical_protein_c3195_[Escherichia_coli_CFT073]	7.53859	0.256511
:3227152-3228804_hypothetical_protein_c3389_[Escherichia_coli_CFT073]	7.53854	0.256523
:c3809608-3809336_hypothetical_protein_c3994_[Escherichia_coli_CFT073]	7.53852	0.256528
:1406629-1406940_hypothetical_protein_c1535_[Escherichia_coli_CFT073]	7.53652	0.256974
:1224407-1225279_hypothetical_protein_c1272_[Escherichia_coli_CFT073]	7.53621	0.257042
:c1999557-1997614_hypothetical_protein_c2163_[Escherichia_coli_CFT073]	7.53509	0.257293
:c3455399-3454962_hypothetical_protein_c3617_[Escherichia_coli_CFT073]	7.5345	0.257426
:1964476-1965144_2-deoxyglucose-6-phosphatase_[Escherichia_coli_CFT073]	7.53441	0.257445
:c3374705-3374337_hypothetical_protein_c3519_[Escherichia_coli_CFT073]	7.53322	0.257712
:c1400824-1400456_hypothetical_protein_c1523_[Escherichia_coli_CFT073]	7.53319	0.257718
:4084297-4084470_hypothetical_protein_c4305_[Escherichia_coli_CFT073]	7.53228	0.257923
:566008-566613_adenine_phosphoribosyltransferase_[Escherichia_coli_CFT073]	7.53225	0.25793
:2300422-2300619_hypothetical_protein_c2465_[Escherichia_coli_CFT073]	7.53179	0.258031
:c2321281-2321117_hypothetical_protein_c2481_[Escherichia_coli_CFT073]	7.53108	0.258191
:1959899-1960090_hypothetical_protein_c2119_[Escherichia_coli_CFT073]	7.52934	0.258581
:c1652837-1652469_hypothetical_protein_c1820_[Escherichia_coli_CFT073]	7.52866	0.258734
:3580272-3580529_putative_outer_membrane_lipoprotein_[Escherichia_coli_CFT073]	7.52763	0.258965
:c3684737-3683325_glucuronate_isomerase_[Escherichia_coli_CFT073]	7.52758	0.258976
:3509372-3509767_hypothetical_protein_c3681_[Escherichia_coli_CFT073]	7.52497	0.259563
:1612368-1612682_thiosulfate:cyanide_sulfurtransferase_[Escherichia_coli_CFT073]	7.52482	0.259596
:929556-930134_putative_Phage_baseplate_assembly_protein_[Escherichia_coli_CFT073]	7.52387	0.25981
:482222-482506_hypothetical_protein_c0499_[Escherichia_coli_CFT073]	7.52382	0.259822
:c3099536-3099108_hypothetical_protein_c3246_[Escherichia_coli_CFT073]	7.52331	0.259935
:4390171-4390245_tryptophanase_leader_peptide_[Escherichia_coli_CFT073]	7.52204	0.260222
:c402822-402220_hypothetical_protein_c0418_[Escherichia_coli_CFT073]	7.52128	0.260393
:c3115959-3114916_hypothetical_protein_c3264_[Escherichia_coli_CFT073]	7.51842	0.261036
:c4575610-4575461_hypothetical_protein_c4811_[Escherichia_coli_CFT073]	7.51715	0.261323
:c2583094-2582885_Heme_exporter_protein_D_[Escherichia_coli_CFT073]	7.51615	0.261548
:c5032858-5032583_hypothetical_protein_c5289_[Escherichia_coli_CFT073]	7.51443	0.261936
:508700-509170_6,7-dimethyl-8-ribityllumazine_synthase_[Escherichia_coli_CFT073]	7.51354	0.262136
:4694175-4694534_hypothetical_protein_c4927_[Escherichia_coli_CFT073]	7.51309	0.262239
:c349404-348625_hypothetical_protein_c0369_[Escherichia_coli_CFT073]	7.51251	0.262369
:c4421921-4421451_F0F1_ATP_synthase_subunit_B_[Escherichia_coli_CFT073]	7.51247	0.262379
:c1878924-1878595_lysozyme_inhibitor_[Escherichia_coli_CFT073]	7.51077	0.262763
:3925399-3927942_nitrite_reductase_[NAD(P)H]_large_subunit_[Escherichia_coli_CFT073]	7.51055	0.262812
:c1147900-1147316_hypothetical_protein_c1190_[Escherichia_coli_CFT073]	7.51005	0.262925
:3418896-3421970_hemolysin_A_[Escherichia_coli_CFT073]	7.50972	0.263001
:1658909-1659064_hypothetical_protein_c1825_[Escherichia_coli_CFT073]	7.50913	0.263135
:1720751-1721794_hypothetical_protein_c1886_[Escherichia_coli_CFT073]	7.50912	0.263136
:c2803371-2802472_DNA-binding_transcriptional_activator_XapR_[Escherichia_coli_CFT073]	7.50628	0.263779
:2341416-2342612_transposase_[Escherichia_coli_CFT073]	7.50565	0.263923
:c413142-412381_hypothetical_protein_c0427_[Escherichia_coli_CFT073]	7.50483	0.264108
:c3812816-3812613_hypothetical_protein_c3997_[Escherichia_coli_CFT073]	7.50448	0.264188
:2671983-2672486_hypothetical_protein_c2816_[Escherichia_coli_CFT073]	7.50289	0.264549
:c4233384-4232356_UDP-galactose:(galactosyl)_LPS_alpha1,2-galactosyltransferase_[Escherichia_coli_CFT073]	7.50154	0.264855
:c3870506-3870081_zinc-responsive_transcriptional_regulator_[Escherichia_coli_CFT073]	7.50053	0.265085
:c400976-400086_putative_transcriptional_regulator_YkgA_[Escherichia_coli_CFT073]	7.50014	0.265172
:1522281-1523819_respiratory_nitrate_reductase_1_subunit_beta_[Escherichia_coli_CFT073]	7.50003	0.265196
:4950188-4950634_hypothetical_protein_c5191_[Escherichia_coli_CFT073]	7.49959	0.265297
:568711-569055_hypothetical_protein_c0591_[Escherichia_coli_CFT073]	7.49957	0.265302
:3443368-3443826_hypothetical_protein_c3601_[Escherichia_coli_CFT073]	7.49799	0.265661
:c1402817-1402488_hypothetical_protein_c1528_[Escherichia_coli_CFT073]	7.49705	0.265875
:c2231844-2231467_hypothetical_protein_c2425_[Escherichia_coli_CFT073]	7.49458	0.266437
:404671-405576_putative_transcriptional_regulator_YkgD_[Escherichia_coli_CFT073]	7.49436	0.266488
:c2577190-2577062_hypothetical_protein_c2728_[Escherichia_coli_CFT073]	7.49429	0.266502
:c3640340-3639888_putative_transposase_[Escherichia_coli_CFT073]	7.49387	0.2666
:3178481-3179083_hypothetical_protein_c3337_[Escherichia_coli_CFT073]	7.49386	0.266602
:277197-278255_hypothetical_protein_c0296_[Escherichia_coli_CFT073]	7.49237	0.266939
:c2354285-2353227_ABC_transporter_[Escherichia_coli_CFT073]	7.49237	0.266939
:c3101612-3101427_carbon_storage_regulator_[Escherichia_coli_CFT073]	7.49178	0.267075
:1587301-1587453_hypothetical_protein_c1752_[Escherichia_coli_CFT073]	7.4905	0.267367
:3094959-3095315_hypothetical_protein_c3240_[Escherichia_coli_CFT073]	7.49019	0.267438
:c3048101-3047835_GnsB_protein_[Escherichia_coli_CFT073]	7.48991	0.267501
:c2836227-2834866_ethanolamine_ammonia-lyase_heavy_chain_[Escherichia_coli_CFT073]	7.4893	0.267641
:c4961833-4961189_hypothetical_protein_c5205_[Escherichia_coli_CFT073]	7.48917	0.267671
:c3873847-3873491_30S_ribosomal_protein_S13_[Escherichia_coli_CFT073]	7.48797	0.267945
:c167462-166848_fimbrial-like_protein_yadN_[Escherichia_coli_CFT073]	7.48761	0.268026
:c3436895-3436308_PapH_protein_[Escherichia_coli_CFT073]	7.48722	0.268116
:986723-987217_leucine-responsive_transcriptional_regulator_[Escherichia_coli_CFT073]	7.48704	0.268156
:c2413761-2413279_GDP-mannose_mannosyl_hydrolase_[Escherichia_coli_CFT073]	7.4866	0.268258
:c1508964-1508002_hypothetical_protein_c1673_[Escherichia_coli_CFT073]	7.4859	0.268417
:c4924513-4924085_hypothetical_protein_c5150_[Escherichia_coli_CFT073]	7.48559	0.268488
:4139049-4139240_hypothetical_protein_c4352_[Escherichia_coli_CFT073]	7.48474	0.268681
:2659274-2659660_hypothetical_protein_c2801_[Escherichia_coli_CFT073]	7.48354	0.268956
:4775480-4775641_hypothetical_protein_c4998_[Escherichia_coli_CFT073]	7.48145	0.269436
:c172589-172050_2'-5'_RNA_ligase_[Escherichia_coli_CFT073]	7.48089	0.269564
:c10672-10535_hypothetical_protein_c0014_[Escherichia_coli_CFT073]	7.48049	0.269656
:3692270-3692659_hypothetical_protein_c3862_[Escherichia_coli_CFT073]	7.47935	0.269917
:2766143-2766757_DNA-binding_transcriptional_activator_EvgA_[Escherichia_coli_CFT073]	7.47785	0.270259
:c268662-268315_hypothetical_protein_c0287_[Escherichia_coli_CFT073]	7.47759	0.27032
:917799-918104_hypothetical_protein_c0943_[Escherichia_coli_CFT073]	7.47629	0.270619
:c4410472-4409582_phosphate_transporter_permease_subunit_PtsA_[Escherichia_coli_CFT073]	7.47512	0.270886
:c1935549-1935373_hypothetical_protein_c2092_[Escherichia_coli_CFT073]	7.47455	0.271017
:91687-91773_hypothetical_protein_c5493_[Escherichia_coli_CFT073]	7.47452	0.271024
:c4529827-4529438_hypothetical_protein_c4763_[Escherichia_coli_CFT073]	7.47345	0.271271
:c2833282-2832776_ethanolamine_utilization_protein_EutK_[Escherichia_coli_CFT073]	7.4727	0.271443
:1291120-1292190_putative_glycerol-3-phosphate_acyltransferase_PlsX_[Escherichia_coli_CFT073]	7.47182	0.271646
:1196018-1196569_putative_regulatory_protein_[Escherichia_coli_CFT073]	7.47156	0.271705
:c2824412-2823621_short_chain_dehydrogenase_[Escherichia_coli_CFT073]	7.47048	0.271954
:940382-940867_putative_tail_fiber_protein_of_prophage_[Escherichia_coli_CFT073]	7.47003	0.272057
:4981810-4982196_hypothetical_protein_c5228_[Escherichia_coli_CFT073]	7.46926	0.272235
:4712123-4712620_50S_ribosomal_protein_L10_[Escherichia_coli_CFT073]	7.46918	0.272252
:c1967732-1967469_cell_division_modulator_[Escherichia_coli_CFT073]	7.46899	0.272296
:1583627-1584391_phosphatidylglycerophosphatase_B_[Escherichia_coli_CFT073]	7.467	0.272755
:c310817-310629_hypothetical_protein_c0341_[Escherichia_coli_CFT073]	7.4657	0.273055
:c1211965-1211507_putative_transposase_[Escherichia_coli_CFT073]	7.46557	0.273085
:780775-780966_hypothetical_protein_c0797_[Escherichia_coli_CFT073]	7.46511	0.273189
:c364689-364237_hypothetical_protein_c0385_[Escherichia_coli_CFT073]	7.4651	0.273192
:c2037182-2036823_hypothetical_protein_c2204_[Escherichia_coli_CFT073]	7.4634	0.273584
:4821812-4821964_hypothetical_protein_c5044_[Escherichia_coli_CFT073]	7.46304	0.273667
:3646881-3647003_hypothetical_protein_c3811_[Escherichia_coli_CFT073]	7.46227	0.273846
:4408751-4409545_hypothetical_protein_c4650_[Escherichia_coli_CFT073]	7.46165	0.273988
:370454-370792_CP4-like_integrase_[Escherichia_coli_CFT073]	7.45984	0.274407
:330391-330552_hypothetical_protein_c0351_[Escherichia_coli_CFT073]	7.45955	0.274474
:3507297-3507674_hypothetical_protein_c3677_[Escherichia_coli_CFT073]	7.45879	0.27465
:c3912549-3911995_glutathione-regulated_potassium-efflux_system_ancillary_protein_KefG_[Escherichia_coli_CFT073]	7.45797	0.274839
:5230178-5230318_hypothetical_protein_c5489_[Escherichia_coli_CFT073]	7.45557	0.275394
:c3216404-3216102_hypothetical_protein_c3377_[Escherichia_coli_CFT073]	7.4526	0.276082
:c5066835-5066710_hypothetical_protein_c5324_[Escherichia_coli_CFT073]	7.45139	0.276364
:c414127-413972_hypothetical_protein_c0429_[Escherichia_coli_CFT073]	7.45125	0.276396
:1371343-1371636_hypothetical_protein_c1471_[Escherichia_coli_CFT073]	7.45102	0.276448
:401176-402060_2,5-diketo-D-gluconic_acid_reductase_A_[Escherichia_coli_CFT073]	7.45054	0.276559
:c1362969-1362166_hypothetical_protein_c1463_[Escherichia_coli_CFT073]	7.45043	0.276585
:1368244-1368843_putative_Lom-like_outer_membrane_protein_of_prophage_[Escherichia_coli_CFT073]	7.44943	0.276817
:622989-623675_hypothetical_protein_c0640_[Escherichia_coli_CFT073]	7.44891	0.276939
:c1774518-1773988_fimbrial-like_protein_ydeS_[Escherichia_coli_CFT073]	7.44856	0.27702
:4314503-4314802_hypothetical_protein_c4535_[Escherichia_coli_CFT073]	7.44715	0.277347
:c3023871-3023590_hypothetical_protein_c3149_[Escherichia_coli_CFT073]	7.44453	0.277957
:3616387-3616647_hypothetical_protein_c3782_[Escherichia_coli_CFT073]	7.44281	0.278357
:c1382253-1381966_hypothetical_protein_c1494_[Escherichia_coli_CFT073]	7.44171	0.278613
:c4414701-4412872_glucosamine--fructose-6-phosphate_aminotransferase_[Escherichia_coli_CFT073]	7.44098	0.278783
:1112432-1112641_hypothetical_protein_c1152_[Escherichia_coli_CFT073]	7.43995	0.279021
:c3947502-3947062_hypothetical_protein_c4163_[Escherichia_coli_CFT073]	7.43944	0.279142
:1422375-1422848_putative_Rz_endopeptidase_from_lambdoid_prophage_DLP12_[Escherichia_coli_CFT073]	7.43941	0.279147
:c2868364-2867642_phosphoribosylaminoimidazole-succinocarboxamide_synthase_[Escherichia_coli_CFT073]	7.43785	0.279512
:c385195-384479_hypothetical_protein_c0403_[Escherichia_coli_CFT073]	7.43724	0.279654
:c2573470-2573039_hypothetical_protein_c2723_[Escherichia_coli_CFT073]	7.43685	0.279745
:913190-913420_hypothetical_protein_c0937_[Escherichia_coli_CFT073]	7.43682	0.279753
:c4379210-4378803_hypothetical_protein_c4620_[Escherichia_coli_CFT073]	7.43663	0.279797
:c2484182-2483901_hypothetical_protein_c2640_[Escherichia_coli_CFT073]	7.43611	0.279918
:3104383-3104553_hypothetical_protein_c3251_[Escherichia_coli_CFT073]	7.43591	0.279964
:c5194652-5193864_ferric_iron_reductase_involved_in_ferric_hydroximate_transport_[Escherichia_coli_CFT073]	7.43487	0.280208
:c1337126-1336989_hypothetical_protein_c1415_[Escherichia_coli_CFT073]	7.43371	0.280477
:c980572-980354_translation_initiation_factor_IF-1_[Escherichia_coli_CFT073]	7.4332	0.280596
:c386456-385866_hypothetical_protein_c0405_[Escherichia_coli_CFT073]	7.43309	0.280622
:4843092-4843763_NrfC_protein_[Escherichia_coli_CFT073]	7.43249	0.280763
:4602054-4602344_hypothetical_protein_c4838_[Escherichia_coli_CFT073]	7.43212	0.280849
:528725-528913_hypothetical_protein_c0550_[Escherichia_coli_CFT073]	7.43177	0.280931
:288306-288521_hypothetical_protein_c0315_[Escherichia_coli_CFT073]	7.43047	0.281235
:c4509126-4508659_hypothetical_protein_c4741_[Escherichia_coli_CFT073]	7.4298	0.281392
:c4924753-4924532_hypothetical_protein_c5151_[Escherichia_coli_CFT073]	7.42943	0.281479
:309979-310638_hypothetical_protein_c0340_[Escherichia_coli_CFT073]	7.42759	0.281908
:c2684557-2684057_NADH_dehydrogenase_subunit_E_[Escherichia_coli_CFT073]	7.42609	0.282261
:c4038208-4037048_Leu/Ile/Val-binding_protein_[Escherichia_coli_CFT073]	7.42605	0.282271
:c843272-843141_hypothetical_protein_c0869_[Escherichia_coli_CFT073]	7.42415	0.282715
:4626127-4627029_ferrous_iron_efflux_protein_F_[Escherichia_coli_CFT073]	7.42158	0.283319
:3497824-3498471_hypothetical_protein_c3659_[Escherichia_coli_CFT073]	7.41452	0.284978
:c1378040-1377903_hypothetical_protein_c1482_[Escherichia_coli_CFT073]	7.41399	0.285103
:c1614590-1614390_hypothetical_protein_c1781_[Escherichia_coli_CFT073]	7.41353	0.285211
:c4513478-4512858_homoserine/homoserine_lactone_efflux_protein_[Escherichia_coli_CFT073]	7.41342	0.285238
:c2036623-2036501_hypothetical_protein_c2201_[Escherichia_coli_CFT073]	7.41296	0.285344
:4304606-4304797_hypothetical_protein_c4520_[Escherichia_coli_CFT073]	7.41219	0.285526
:2329640-2330164_putative_transferase_[Escherichia_coli_CFT073]	7.41198	0.285576
:1413040-1413420_hypothetical_protein_c1547_[Escherichia_coli_CFT073]	7.4103	0.285973
:c3511592-3511449_hypothetical_protein_c3685_[Escherichia_coli_CFT073]	7.40926	0.286216
:c1327847-1327053_spermidine/putrescine_ABC_transporter_membrane_protein_[Escherichia_coli_CFT073]	7.40922	0.286226
:1079559-1080146_hydrogenase_1_maturation_protease_[Escherichia_coli_CFT073]	7.40872	0.286344
:c4409491-4408718_phosphate_transporter_ATP-binding_protein_[Escherichia_coli_CFT073]	7.40826	0.286453
:c1381601-1381242_hypothetical_protein_c1489_[Escherichia_coli_CFT073]	7.4071	0.286727
:1511271-1512002_cation_transport_protein_chaC_[Escherichia_coli_CFT073]	7.40658	0.286849
:c1170861-1170358_hypothetical_protein_c1218_[Escherichia_coli_CFT073]	7.4057	0.287058
:2477452-2477970_hypothetical_protein_c2634_[Escherichia_coli_CFT073]	7.40548	0.28711
:4781865-4783205_maltoporin_[Escherichia_coli_CFT073]	7.40544	0.287118
:2169714-2170157_flagellar_biosynthesis_chaperone_[Escherichia_coli_CFT073]	7.40471	0.287292
:c1979470-1978985_periplasmic_protein_[Escherichia_coli_CFT073]	7.40437	0.287373
:c2929736-2928498_cysteine_desulfurase_[Escherichia_coli_CFT073]	7.39954	0.288513
:2658939-2659274_hypothetical_protein_c2800_[Escherichia_coli_CFT073]	7.39902	0.288636
:c1453849-1453118_putative_transcriptional_regulator_YcgE_[Escherichia_coli_CFT073]	7.39852	0.288756
:c4329759-4329427_hypothetical_protein_c4554_[Escherichia_coli_CFT073]	7.39794	0.288893
:930477-931385_Phage_baseplate_assembly_protein_[Escherichia_coli_CFT073]	7.39547	0.289478
:1335062-1336057_hypothetical_protein_c1412_[Escherichia_coli_CFT073]	7.39454	0.289698
:c714915-712192_leucyl-tRNA_synthetase_[Escherichia_coli_CFT073]	7.39406	0.289814
:3506840-3507220_hypothetical_protein_c3676_[Escherichia_coli_CFT073]	7.39404	0.289817
:c3445169-3444978_hypothetical_protein_c3605_[Escherichia_coli_CFT073]	7.39385	0.289864
:1696911-1697447_hypothetical_protein_c1858_[Escherichia_coli_CFT073]	7.39348	0.289951
:3077833-3078282_hypothetical_protein_c3221_[Escherichia_coli_CFT073]	7.39347	0.289952
:c3100254-3100129_hypothetical_protein_c3248_[Escherichia_coli_CFT073]	7.39323	0.29001
:c4341758-4341555_hypothetical_protein_c4579_[Escherichia_coli_CFT073]	7.39313	0.290033
:c3484267-3483812_hypothetical_protein_c3647_[Escherichia_coli_CFT073]	7.39311	0.290038
:4093148-4093948_hemin_importer_ATP-binding_subunit_[Escherichia_coli_CFT073]	7.39289	0.290091
:4416478-4417029_hypothetical_protein_c4656_[Escherichia_coli_CFT073]	7.39145	0.290433
:1364484-1368176_putative_tail_component_of_prophage_[Escherichia_coli_CFT073]	7.38863	0.291101
:1064926-1065555_hypothetical_protein_c1096_[Escherichia_coli_CFT073]	7.38799	0.291255
:1237977-1238144_hypothetical_protein_c1287_[Escherichia_coli_CFT073]	7.3847	0.292037
:c4268440-4267970_putative_phosphotransferase_system_(PTS),_fructose-specific_[Escherichia_coli_CFT073]	7.38437	0.292117
:2730404-2730955_hypothetical_protein_c2877_[Escherichia_coli_CFT073]	7.38419	0.292158
:c1104450-1103860_hypothetical_protein_c1145_[Escherichia_coli_CFT073]	7.38384	0.292243
:1419420-1419818_lambdoid_prophage_DLP12_antitermination_protein_Q_[Escherichia_coli_CFT073]	7.38206	0.292667
:c2338711-2338301_hypothetical_protein_c2498_[Escherichia_coli_CFT073]	7.38124	0.292863
:c1905698-1904886_hypothetical_protein_c2062_[Escherichia_coli_CFT073]	7.38061	0.293012
:674185-674382_hypothetical_protein_c0686_[Escherichia_coli_CFT073]	7.38022	0.293105
:c4707492-4707331_hypothetical_protein_c4934_[Escherichia_coli_CFT073]	7.38008	0.293139
:4827688-4827822_hypothetical_protein_c5051_[Escherichia_coli_CFT073]	7.37991	0.293179
:3647965-3648570_L(+)-tartrate_dehydratase_subunit_beta_[Escherichia_coli_CFT073]	7.37945	0.293289
:1694944-1695612_lipoprotein_ydcL_[Escherichia_coli_CFT073]	7.37796	0.293643
:3969583-3969828_hypothetical_protein_c4187_[Escherichia_coli_CFT073]	7.37728	0.293808
:2097929-2098531_hypothetical_protein_c2276_[Escherichia_coli_CFT073]	7.37693	0.29389
:2799848-2800240_hypothetical_protein_c2935_[Escherichia_coli_CFT073]	7.3769	0.293898
:3427964-3428356_hypothetical_protein_c3580_[Escherichia_coli_CFT073]	7.37639	0.294019
:4244927-4245385_deoxyuridine_5'-triphosphate_nucleotidohydrolase_[Escherichia_coli_CFT073]	7.37564	0.294198
:c4534728-4533868_hypothetical_protein_c4768_[Escherichia_coli_CFT073]	7.37563	0.2942
:c680632-679826_disulfide_isomerase/thiol-disulfide_oxidase_[Escherichia_coli_CFT073]	7.37471	0.29442
:1381465-1381704_hypothetical_protein_c1491_[Escherichia_coli_CFT073]	7.37386	0.294624
:c1450150-1449293_SitA_protein_[Escherichia_coli_CFT073]	7.37329	0.294759
:c1155680-1155423_putative_acyl_carrier_protein_[Escherichia_coli_CFT073]	7.37298	0.294833
:c736528-736394_hypothetical_protein_c0754_[Escherichia_coli_CFT073]	7.37082	0.295351
:c3022497-3022204_hypothetical_protein_c3147_[Escherichia_coli_CFT073]	7.37051	0.295426
:c3432309-3431770_PapK_protein_[Escherichia_coli_CFT073]	7.36685	0.296303
:c4943547-4943008_PapK_protein_[Escherichia_coli_CFT073]	7.36685	0.296303
:465478-468465_putative_structural_protein_[Escherichia_coli_CFT073]	7.36531	0.296671
:1379766-1381052_hypothetical_protein_c1487_[Escherichia_coli_CFT073]	7.36517	0.296705
:1192814-1193341_F1C_minor_fimbrial_subunit_F_[Escherichia_coli_CFT073]	7.36507	0.296728
:c187305-187045_hypothetical_protein_c0192_[Escherichia_coli_CFT073]	7.3637	0.297057
:3509760-3510677_hypothetical_protein_c3682_[Escherichia_coli_CFT073]	7.36279	0.297275
:c4412558-4411518_phosphate_ABC_transporter_periplasmic_substrate-binding_protein_PstS_[Escherichia_coli_CFT073]	7.36137	0.297616
:c1375265-1375014_hypothetical_protein_c1478_[Escherichia_coli_CFT073]	7.35999	0.297949
:5150483-5150875_DNA_replication/recombination/repair_protein_[Escherichia_coli_CFT073]	7.35944	0.29808
:c4162951-4162040_glycyl-tRNA_synthetase_subunit_alpha_[Escherichia_coli_CFT073]	7.35605	0.298896
:c1818164-1817454_hypothetical_protein_c1975_[Escherichia_coli_CFT073]	7.35527	0.299084
:2363732-2364142_hypothetical_protein_c2525_[Escherichia_coli_CFT073]	7.35472	0.299216
:c249608-249162_hypothetical_protein_c0255_[Escherichia_coli_CFT073]	7.35313	0.299598
:c1233222-1232314_hypothetical_protein_c1279_[Escherichia_coli_CFT073]	7.35033	0.300274
:1612072-1612293_peripheral_inner_membrane_phage-shock_protein_[Escherichia_coli_CFT073]	7.35012	0.300325
:c1119698-1119285_putative_PGA_biosynthesis_protein_[Escherichia_coli_CFT073]	7.34906	0.300579
:c2764564-2763026_multidrug_resistance_protein_Y_[Escherichia_coli_CFT073]	7.3487	0.300666
:c1153256-1152879_hypothetical_protein_c1196_[Escherichia_coli_CFT073]	7.34534	0.301478
:c1644312-1644184_hypothetical_protein_c1813_[Escherichia_coli_CFT073]	7.34504	0.301551
:c3156545-3156222_hypothetical_protein_c3316_[Escherichia_coli_CFT073]	7.34442	0.301701
:c4951572-4951420_hypothetical_protein_c5194_[Escherichia_coli_CFT073]	7.34434	0.301721
:3391043-3391747_hypothetical_protein_c3537_[Escherichia_coli_CFT073]	7.34373	0.301868
:3952403-3952525_hypothetical_protein_c4168_[Escherichia_coli_CFT073]	7.34369	0.301878
:5099082-5099771_hypothetical_protein_c5357_[Escherichia_coli_CFT073]	7.34336	0.301956
:1888366-1888773_glyoxalase_I_[Escherichia_coli_CFT073]	7.34319	0.301998
:1387083-1387496_hypothetical_protein_c1501_[Escherichia_coli_CFT073]	7.34305	0.302033
:4805818-4806846_NadR-like_protein_[Escherichia_coli_CFT073]	7.34205	0.302275
:c1806009-1805113_hypothetical_protein_c1963_[Escherichia_coli_CFT073]	7.34004	0.302759
:1452079-1452231_hypothetical_protein_c1602_[Escherichia_coli_CFT073]	7.33991	0.302792
:c2843208-2842915_ethanolamine_utilization_protein_EutM_[Escherichia_coli_CFT073]	7.33987	0.302801
:c1699988-1699860_hypothetical_protein_c1861_[Escherichia_coli_CFT073]	7.33959	0.302869
:1468083-1468502_DNA_polymerase_V_subunit_UmuD_[Escherichia_coli_CFT073]	7.33925	0.302952
:260823-261671_hypothetical_protein_c0277_[Escherichia_coli_CFT073]	7.33879	0.303062
:5198335-5199924_peptide_chain_release_factor_3_[Escherichia_coli_CFT073]	7.33805	0.303241
:3808967-3809281_hypothetical_protein_c3993_[Escherichia_coli_CFT073]	7.3373	0.303424
:c4095049-4094711_acid-resistance_protein_[Escherichia_coli_CFT073]	7.33712	0.303467
:c1143180-1143016_hypothetical_protein_c1185_[Escherichia_coli_CFT073]	7.33525	0.303921
:c4283861-4283544_IS1_protein_InsB_[Escherichia_coli_CFT073]	7.33394	0.304238
:c3040949-3040611_putative_head-DNA_stabilization_protein_of_prophage_[Escherichia_coli_CFT073]	7.33201	0.304706
:c1975463-1975143_PTS_system_N,N'-diacetylchitobiose-specific_transporter_subunit_IIB_[Escherichia_coli_CFT073]	7.33176	0.304767
:912649-913212_hypothetical_protein_c0936_[Escherichia_coli_CFT073]	7.33168	0.304786
:3839125-3839385_hypothetical_protein_c4022_[Escherichia_coli_CFT073]	7.33064	0.305039
:c1136317-1136060_hypothetical_protein_c1172_[Escherichia_coli_CFT073]	7.33045	0.305084
:c4381858-4379441_DNA_gyrase_subunit_B_[Escherichia_coli_CFT073]	7.3294	0.30534
:3766601-3767146_hypothetical_protein_c3944_[Escherichia_coli_CFT073]	7.32817	0.305639
:2469295-2469441_hypothetical_protein_c2624_[Escherichia_coli_CFT073]	7.32511	0.306384
:4339304-4339525_hypothetical_protein_c4574_[Escherichia_coli_CFT073]	7.32494	0.306425
:c958620-958081_putative_lipoprotein_[Escherichia_coli_CFT073]	7.32494	0.306425
:4331703-4331861_hypothetical_protein_c4560_[Escherichia_coli_CFT073]	7.32457	0.306514
:5012546-5012743_hypothetical_protein_c5260_[Escherichia_coli_CFT073]	7.3245	0.306533
:c2701679-2701137_hypothetical_protein_c2842_[Escherichia_coli_CFT073]	7.32445	0.306546
:4929731-4930684_hypothetical_protein_c5163_[Escherichia_coli_CFT073]	7.32398	0.30666
:c1769359-1768598_transcriptional_regulator_YdeO_[Escherichia_coli_CFT073]	7.32349	0.306777
:c3057063-3056569_hypothetical_protein_c3191_[Escherichia_coli_CFT073]	7.32167	0.307221
:c1423780-1423628_hypothetical_protein_c1566_[Escherichia_coli_CFT073]	7.32097	0.307392
:436133-436408_hypothetical_protein_c0449_[Escherichia_coli_CFT073]	7.32073	0.30745
:c3373215-3372772_putative_mannitol_phosphotransferase_subunit_EIIA_[Escherichia_coli_CFT073]	7.31849	0.307997
:c868814-868092_glutamine_ABC_transporter_ATP-binding_protein_[Escherichia_coli_CFT073]	7.31811	0.30809
:c2524396-2524268_hypothetical_protein_c2676_[Escherichia_coli_CFT073]	7.31735	0.308274
:4314777-4315388_hypothetical_protein_c4536_[Escherichia_coli_CFT073]	7.31694	0.308374
:c3531002-3530466_putative_general_secretion_pathway_protein_YghD_[Escherichia_coli_CFT073]	7.31687	0.308391
:2144494-2144718_hypothetical_protein_c2329_[Escherichia_coli_CFT073]	7.3157	0.308677
:4062290-4062559_putative_phosphocarrier_protein_[Escherichia_coli_CFT073]	7.31435	0.309008
:3927939-3928265_nitrite_reductase_small_subunit_[Escherichia_coli_CFT073]	7.31416	0.309053
:c3885306-3884884_chromosome_replication_protein_PioO_[Escherichia_coli_CFT073]	7.31348	0.30922
:3032561-3033367_hypothetical_protein_c3157_[Escherichia_coli_CFT073]	7.31299	0.309339
:1705056-1705700_ABC_transporter_permease_[Escherichia_coli_CFT073]	7.31286	0.30937
:2525295-2525534_hypothetical_protein_c2678_[Escherichia_coli_CFT073]	7.31255	0.309446
:c2482895-2482353_hypothetical_protein_c2638_[Escherichia_coli_CFT073]	7.31133	0.309745
:74011-74133_hypothetical_protein_c0077_[Escherichia_coli_CFT073]	7.31119	0.309781
:c456208-455099_alcohol_dehydrogenase_class_III_[Escherichia_coli_CFT073]	7.30948	0.310197
:c4304013-4303576_hypothetical_protein_c4518_[Escherichia_coli_CFT073]	7.30941	0.310215
:c69064-68369_L-ribulose-5-phosphate_4-epimerase_[Escherichia_coli_CFT073]	7.30859	0.310416
:c1394667-1393561_tRNA-specific_2-thiouridylase_MnmA_[Escherichia_coli_CFT073]	7.30742	0.310702
:c3674539-3674123_hypothetical_protein_c3840_[Escherichia_coli_CFT073]	7.30739	0.310709
:c4301442-4299658_hypothetical_protein_c4514_[Escherichia_coli_CFT073]	7.30638	0.310956
:3654744-3655484_RpoD_protein_[Escherichia_coli_CFT073]	7.3062	0.311002
:1371055-1371333_hypothetical_protein_c1470_[Escherichia_coli_CFT073]	7.30488	0.311323
:4339544-4339969_hypothetical_protein_c4575_[Escherichia_coli_CFT073]	7.30454	0.311408
:c2846635-2846228_ethanolamine_utilization_protein_EutS_[Escherichia_coli_CFT073]	7.30454	0.311408
:1142992-1143417_hypothetical_protein_c1184_[Escherichia_coli_CFT073]	7.3031	0.311761
:4152129-4152692_3-methyl-adenine_DNA_glycosylase_I_[Escherichia_coli_CFT073]	7.3024	0.311933
:c1015106-1014798_hypothetical_protein_c1051_[Escherichia_coli_CFT073]	7.3017	0.312104
:1421678-1421893_lambdoid_prophage_DLP12_lysis_protein_S_[Escherichia_coli_CFT073]	7.30071	0.312346
:158186-158383_hypothetical_protein_c0163_[Escherichia_coli_CFT073]	7.30058	0.31238
:c4927818-4927036_hypothetical_protein_c5158_[Escherichia_coli_CFT073]	7.29906	0.312751
:3389455-3389871_Holliday_junction_resolvase-like_protein_[Escherichia_coli_CFT073]	7.29902	0.312761
:1086808-1086981_GnsB_protein_[Escherichia_coli_CFT073]	7.29687	0.31329
:c3426749-3425931_transposase_insF_[Escherichia_coli_CFT073]	7.29516	0.313709
:c2889500-2887923_GMP_synthase_[Escherichia_coli_CFT073]	7.29511	0.313721
:c147417-146899_hypothetical_protein_c0151_[Escherichia_coli_CFT073]	7.29421	0.313944
:4219224-4219421_hypothetical_protein_c4437_[Escherichia_coli_CFT073]	7.2931	0.314216
:2103789-2104214_hypothetical_protein_c2283_[Escherichia_coli_CFT073]	7.29299	0.314244
:c404495-403170_pyridine_nucleotide-disulfide_oxidoreductase_[Escherichia_coli_CFT073]	7.29267	0.314323
:c1406266-1405985_hypothetical_protein_c1532_[Escherichia_coli_CFT073]	7.29222	0.314434
:2574666-2574893_hypothetical_protein_c2725_[Escherichia_coli_CFT073]	7.29198	0.314493
:2384671-2385282_bifunctional_phosphoribosyl-AMP_cyclohydrolase/phosphoribosyl-ATP_pyrophosphatase_protein_[Escherichia_coli_CFT073]	7.2919	0.314511
:1886218-1886340_hypothetical_protein_c2041_[Escherichia_coli_CFT073]	7.29167	0.314568
:c2423422-2423192_hypothetical_protein_c2587_[Escherichia_coli_CFT073]	7.29032	0.314901
:c4095485-4095153_acid-resistance_protein_[Escherichia_coli_CFT073]	7.28966	0.315063
:1381945-1382244_hypothetical_protein_c1493_[Escherichia_coli_CFT073]	7.28962	0.315073
:5003751-5004212_putative_ATPase_[Escherichia_coli_CFT073]	7.28811	0.315445
:c553940-553431_hypothetical_protein_c0576_[Escherichia_coli_CFT073]	7.28721	0.315668
:1189406-1190101_F1C_periplasmic_chaperone_[Escherichia_coli_CFT073]	7.28686	0.315753
:c2771595-2770411_hypothetical_protein_c2907_[Escherichia_coli_CFT073]	7.28671	0.31579
:c5220361-5218694_putative_ABC_transporter_ATP-binding_protein_[Escherichia_coli_CFT073]	7.28617	0.315924
:c3770845-3770456_hypothetical_protein_c3950_[Escherichia_coli_CFT073]	7.28484	0.316252
:c3121573-3121448_hypothetical_protein_c3272_[Escherichia_coli_CFT073]	7.28375	0.31652
:3675995-3676534_hypothetical_protein_c3843_[Escherichia_coli_CFT073]	7.28344	0.316597
:c4520360-4520103_hypothetical_protein_c4754_[Escherichia_coli_CFT073]	7.28305	0.316693
:3498471-3498818_hypothetical_protein_c3660_[Escherichia_coli_CFT073]	7.2815	0.317076
:c4821696-4819876_putative_transport_sensor_protein_[Escherichia_coli_CFT073]	7.28094	0.317214
:c1493042-1492332_dihydroxyacetone_kinase_subunit_DhaL_[Escherichia_coli_CFT073]	7.28051	0.31732
:c3123240-3122467_hypothetical_protein_c3276_[Escherichia_coli_CFT073]	7.28002	0.317441
:796979-797272_hypothetical_protein_c0814_[Escherichia_coli_CFT073]	7.27889	0.317721
:c2301629-2300760_putative_3-hydroxyacyl-CoA_dehydrogenase_[Escherichia_coli_CFT073]	7.27851	0.317815
:c458004-457480_putative_transferase_[Escherichia_coli_CFT073]	7.27796	0.317951
:3879025-3879579_hypothetical_protein_c4074_[Escherichia_coli_CFT073]	7.2779	0.317965
:c1465486-1465085_hypothetical_protein_c1626_[Escherichia_coli_CFT073]	7.27654	0.318301
:c2913484-2913053_nucleoside_diphosphate_kinase_[Escherichia_coli_CFT073]	7.27632	0.318358
:c3699553-3699101_hypothetical_protein_c3871_[Escherichia_coli_CFT073]	7.27616	0.318396
:c5167150-5165381_putative_restriction_modification_enzyme_S_subunit_[Escherichia_coli_CFT073]	7.27474	0.318748
:c1395726-1395370_hypothetical_protein_c1514_[Escherichia_coli_CFT073]	7.27443	0.318825
:470470-470664_hypothetical_protein_c0481_[Escherichia_coli_CFT073]	7.274	0.318932
:c3197801-3197352_flavodoxin_[Escherichia_coli_CFT073]	7.27311	0.319151
:927677-928096_hypothetical_protein_c0958_[Escherichia_coli_CFT073]	7.27295	0.319191
:c702632-702369_hypothetical_protein_c0721_[Escherichia_coli_CFT073]	7.2724	0.319327
:4738830-4738952_hypothetical_protein_c4965_[Escherichia_coli_CFT073]	7.27139	0.319578
:c3048898-3048683_cold_shock-like_protein_cspI_[Escherichia_coli_CFT073]	7.27132	0.319594
:c3833573-3832584_ribose_ABC_transporter_permease_[Escherichia_coli_CFT073]	7.27094	0.31969
:c3032604-3031819_putative_tail_fiber_component_K_of_prophage_[Escherichia_coli_CFT073]	7.26952	0.320041
:5205759-5205884_hypothetical_protein_c5464_[Escherichia_coli_CFT073]	7.26924	0.320109
:c5181417-5181253_hypothetical_protein_c5434_[Escherichia_coli_CFT073]	7.26766	0.320502
:c2667925-2667464_hypothetical_protein_c2811_[Escherichia_coli_CFT073]	7.26503	0.321156
:656164-656388_hypothetical_protein_c0672_[Escherichia_coli_CFT073]	7.26496	0.321171
:c259249-258605_hypothetical_protein_c0271_[Escherichia_coli_CFT073]	7.26385	0.321448
:1336098-1336520_hypothetical_protein_c1413_[Escherichia_coli_CFT073]	7.26212	0.321879
:30475-30840_hypothetical_protein_c0036_[Escherichia_coli_CFT073]	7.26207	0.321891
:4405947-4406087_hypothetical_protein_c4645_[Escherichia_coli_CFT073]	7.26125	0.322095
:3121057-3121485_hypothetical_protein_c3271_[Escherichia_coli_CFT073]	7.26083	0.322198
:2626420-2627142_3-demethylubiquinone-9_3-methyltransferase_[Escherichia_coli_CFT073]	7.26062	0.32225
:c3051380-3051165_lambdoid_prophage_Qin_lysis_protein_S_[Escherichia_coli_CFT073]	7.26044	0.322294
:c2059107-2058898_cold_shock-like_protein_CspC_[Escherichia_coli_CFT073]	7.26024	0.322346
:c4874142-4873384_carbon-phosphorus_lyase_complex_accessory_protein_[Escherichia_coli_CFT073]	7.25979	0.322457
:1358376-1358807_putative_tail_component_of_prophage_[Escherichia_coli_CFT073]	7.25968	0.322485
:c4328895-4327831_hypothetical_protein_c4551_[Escherichia_coli_CFT073]	7.25849	0.32278
:2818235-2818603_hypothetical_protein_c2954_[Escherichia_coli_CFT073]	7.25592	0.32342
:4025438-4025878_hypothetical_protein_c4237_[Escherichia_coli_CFT073]	7.25536	0.323561
:c3606910-3605927_iron_ABC_transporter_permease_[Escherichia_coli_CFT073]	7.25532	0.32357
:1217510-1218772_hypothetical_protein_c1267_[Escherichia_coli_CFT073]	7.25524	0.323591
:c709901-709287_Alpha-ribazole-5'-phosphate_phosphatase_[Escherichia_coli_CFT073]	7.25519	0.323602
:4069197-4070261_hypothetical_protein_c4289_[Escherichia_coli_CFT073]	7.25475	0.323711
:c1401473-1400733_hypothetical_protein_c1524_[Escherichia_coli_CFT073]	7.25423	0.323842
:c2626273-2623646_DNA_gyrase_subunit_A_[Escherichia_coli_CFT073]	7.25422	0.323845
:1368995-1371058_hypothetical_protein_c1468_[Escherichia_coli_CFT073]	7.25392	0.323918
:250595-251242_hypothetical_protein_c0258_[Escherichia_coli_CFT073]	7.25336	0.324059
:3730647-3731222_hypothetical_protein_c3904_[Escherichia_coli_CFT073]	7.25298	0.324152
:462263-463090_taurine_transporter_subunit_[Escherichia_coli_CFT073]	7.25012	0.324865
:c2461777-2460998_hypothetical_protein_c2615_[Escherichia_coli_CFT073]	7.24987	0.324929
:5030914-5031768_L-xylulose_5-phosphate_3-epimerase_[Escherichia_coli_CFT073]	7.248	0.325395
:1676303-1676965_hypothetical_protein_c1838_[Escherichia_coli_CFT073]	7.24705	0.325634
:5161353-5162273_hypothetical_protein_c5420_[Escherichia_coli_CFT073]	7.24698	0.325649
:c1169947-1169792_hypothetical_protein_c1216_[Escherichia_coli_CFT073]	7.24575	0.325958
:1344049-1344249_hypothetical_protein_c1431_[Escherichia_coli_CFT073]	7.24524	0.326085
:4370980-4371108_hypothetical_protein_c4610_[Escherichia_coli_CFT073]	7.24439	0.326297
:c2961515-2961378_hypothetical_protein_c3084_[Escherichia_coli_CFT073]	7.24406	0.326379
:1538497-1539114_thymidine_kinase_[Escherichia_coli_CFT073]	7.24315	0.326607
:931378-931983_putative_phage_tail_protein_[Escherichia_coli_CFT073]	7.24219	0.326846
:1301370-1302803_PTS_system_glucose-specific_transporter_subunits_IIBC_[Escherichia_coli_CFT073]	7.24129	0.327072
:c2017496-2017344_hypothetical_protein_c2180_[Escherichia_coli_CFT073]	7.24108	0.327124
:5206017-5206820_deoxyribose-phosphate_aldolase_[Escherichia_coli_CFT073]	7.24028	0.327326
:c2347933-2347151_transposase/IS_protein_[Escherichia_coli_CFT073]	7.23927	0.327579
:c1858561-1857794_7-alpha-hydroxysteroid_dehydrogenase_[Escherichia_coli_CFT073]	7.23926	0.32758
:2877798-2878142_hypothetical_protein_c3016_[Escherichia_coli_CFT073]	7.23803	0.327889
:3928391-3929197_nitrite_transporter_NirC_[Escherichia_coli_CFT073]	7.23781	0.327942
:c2120440-2120318_hypothetical_protein_c2300_[Escherichia_coli_CFT073]	7.23734	0.328062
:1992558-1993244_ABC_transporter_ATP-binding_protein_[Escherichia_coli_CFT073]	7.23486	0.328684
:c5189179-5188682_hypothetical_protein_c5439_[Escherichia_coli_CFT073]	7.23479	0.328701
:c3427087-3426785_hypothetical_protein_c3576_[Escherichia_coli_CFT073]	7.23426	0.328832
:797422-797826_acyl-CoA_thioester_hydrolase_YbgC_[Escherichia_coli_CFT073]	7.23187	0.329431
:952353-952841_hypothetical_protein_c0991_[Escherichia_coli_CFT073]	7.23117	0.329608
:c1059531-1059400_hypothetical_protein_c1089_[Escherichia_coli_CFT073]	7.23062	0.329747
:c3059135-3058935_hypothetical_protein_c3196_[Escherichia_coli_CFT073]	7.23062	0.329747
:1433856-1434020_tail_protein_[Escherichia_coli_CFT073]	7.2305	0.329776
:781502-781891_succinate_dehydrogenase_cytochrome_b556_large_membrane_subunit_[Escherichia_coli_CFT073]	7.22943	0.330045
:c1653432-1652926_hypothetical_protein_c1821_[Escherichia_coli_CFT073]	7.22884	0.330192
:2764251-2764589_hypothetical_protein_c2903_[Escherichia_coli_CFT073]	7.22735	0.330568
:365957-366358_DNA-binding_transcriptional_regulator_Crl_[Escherichia_coli_CFT073]	7.22616	0.330867
:c156899-156519_aspartate_alpha-decarboxylase_[Escherichia_coli_CFT073]	7.22283	0.331704
:c1950077-1949526_putative_glutathione_peroxidase_[Escherichia_coli_CFT073]	7.22275	0.331724
:4979722-4980015_co-chaperonin_GroES_[Escherichia_coli_CFT073]	7.22251	0.331783
:c4494259-4493939_frataxin-like_protein_[Escherichia_coli_CFT073]	7.22242	0.331808
:c2659950-2659654_polymyxin_B_resistance_protein_pmrD_[Escherichia_coli_CFT073]	7.22236	0.331822
:c5156597-5155419_hypothetical_protein_c5414_[Escherichia_coli_CFT073]	7.22221	0.33186
:c4293117-4291966_transposase_insI_[Escherichia_coli_CFT073]	7.22185	0.331951
:2077117-2077773_hypothetical_protein_c2253_[Escherichia_coli_CFT073]	7.22056	0.332276
:4057834-4058589_putative_regulator_[Escherichia_coli_CFT073]	7.21915	0.33263
:c522588-521974_cytochrome_o_ubiquinol_oxidase_subunit_III_[Escherichia_coli_CFT073]	7.21815	0.332882
:4074069-4074503_universal_stress_protein_A_[Escherichia_coli_CFT073]	7.2177	0.332996
:c4928541-4927861_putative_transcriptional_regulator_YfjR_[Escherichia_coli_CFT073]	7.21641	0.33332
:1078855-1079562_hydrogenase_1_b-type_cytochrome_subunit_[Escherichia_coli_CFT073]	7.21641	0.333321
:c347775-347299_hypothetical_protein_c0367_[Escherichia_coli_CFT073]	7.21575	0.333486
:1179502-1180776_microcin_H47_secretion_protein_[Escherichia_coli_CFT073]	7.21574	0.333489
:c196245-195421_2,3,4,5-tetrahydropyridine-2,6-carboxylate_N-succinyltransferase_[Escherichia_coli_CFT073]	7.21515	0.333638
:4784536-4785033_chorismate_pyruvate_lyase_[Escherichia_coli_CFT073]	7.21391	0.33395
:3628503-3629552_hypothetical_protein_c3794_[Escherichia_coli_CFT073]	7.21335	0.334093
:944464-944841_hypothetical_protein_c0981_[Escherichia_coli_CFT073]	7.21282	0.334226
:5035027-5035518_hypothetical_protein_c5295_[Escherichia_coli_CFT073]	7.21009	0.334915
:c841421-840930_hypothetical_protein_c0864_[Escherichia_coli_CFT073]	7.20986	0.334973
:c849874-848741_hypothetical_protein_c0876_[Escherichia_coli_CFT073]	7.20898	0.335195
:4338795-4339241_putative_radC-like_protein_yeeS_[Escherichia_coli_CFT073]	7.20537	0.336108
:c1501817-1500804_ribose-phosphate_pyrophosphokinase_[Escherichia_coli_CFT073]	7.20485	0.33624
:4771978-4772646_lipoprotein_yjbF_[Escherichia_coli_CFT073]	7.20204	0.336951
:3006322-3006804_putative_outer_membrane_lipoprotein_[Escherichia_coli_CFT073]	7.202	0.336961
:c4330710-4329946_hypothetical_protein_c4557_[Escherichia_coli_CFT073]	7.20199	0.336963
:4294099-4294284_hypothetical_protein_c4508_[Escherichia_coli_CFT073]	7.2019	0.336986
:c3824286-3823243_rod_shape-determining_protein_MreB_[Escherichia_coli_CFT073]	7.20011	0.337439
:c1140564-1139941_hypothetical_protein_c1176_[Escherichia_coli_CFT073]	7.1988	0.337772
:5193203-5193826_DNA-binding_transcriptional_activator_BglJ_[Escherichia_coli_CFT073]	7.19842	0.337867
:c226883-226161_transposase_insK_[Escherichia_coli_CFT073]	7.19794	0.33799
:2502919-2503392_lipoprotein_yehR_[Escherichia_coli_CFT073]	7.1979	0.338001
:c3050287-3049754_lysozyme_from_lambdoid_prophage_Qin_[Escherichia_coli_CFT073]	7.19616	0.338442
:4590652-4591731_oxidoreductase_yihU_[Escherichia_coli_CFT073]	7.19433	0.338905
:c1151208-1150786_hypothetical_protein_c1193_[Escherichia_coli_CFT073]	7.1935	0.339115
:c2924917-2924717_hypothetical_protein_c3049_[Escherichia_coli_CFT073]	7.19339	0.339143
:3480612-3480962_hypothetical_protein_c3641_[Escherichia_coli_CFT073]	7.1933	0.339166
:3507671-3508159_hypothetical_protein_c3678_[Escherichia_coli_CFT073]	7.19309	0.339219
:2863528-2863728_hypothetical_protein_c3000_[Escherichia_coli_CFT073]	7.19281	0.33929
:c1995253-1994627_hypothetical_protein_c2159_[Escherichia_coli_CFT073]	7.19261	0.339342
:c5055160-5054603_hypothetical_protein_c5314_[Escherichia_coli_CFT073]	7.19237	0.339402
:2154981-2155391_flagellar_protein_FliS_[Escherichia_coli_CFT073]	7.19089	0.339779
:c4451213-4451028_hypothetical_protein_c4689_[Escherichia_coli_CFT073]	7.1873	0.34069
:c1060245-1059727_3-hydroxydecanoyl-(acyl_carrier_protein)_dehydratase_[Escherichia_coli_CFT073]	7.18723	0.340708
:1554965-1555732_transport_protein_TonB_[Escherichia_coli_CFT073]	7.18653	0.340887
:3503993-3504811_hypothetical_protein_c3668_[Escherichia_coli_CFT073]	7.18525	0.341211
:1866290-1866871_Na(+)-translocating_NADH-quinone_reductase_subunit_E_[Escherichia_coli_CFT073]	7.18479	0.341329
:4965775-4965957_hypothetical_protein_c5212_[Escherichia_coli_CFT073]	7.1844	0.341428
:3209102-3210418_L-fucose_transporter_[Escherichia_coli_CFT073]	7.18416	0.341489
:1663427-1663612_hypothetical_protein_c1829_[Escherichia_coli_CFT073]	7.1841	0.341505
:769869-770075_hypothetical_protein_c0785_[Escherichia_coli_CFT073]	7.18037	0.342454
:c4218313-4217846_preprotein_translocase_subunit_SecB_[Escherichia_coli_CFT073]	7.17962	0.342645
:c1769632-1769435_hypothetical_protein_c1929_[Escherichia_coli_CFT073]	7.17929	0.34273
:c2076645-2076271_hypothetical_protein_c2251_[Escherichia_coli_CFT073]	7.17908	0.342782
:1707609-1707857_hypothetical_protein_c1870_[Escherichia_coli_CFT073]	7.17898	0.342808
:c4664763-4664569_hypothetical_protein_c4903_[Escherichia_coli_CFT073]	7.17765	0.343146
:1306761-1307585_thiamine_kinase_[Escherichia_coli_CFT073]	7.17765	0.343147
:5196724-5197137_DNA_polymerase_III_subunit_psi_[Escherichia_coli_CFT073]	7.17387	0.344112
:4846447-4846830_formate-dependent_nitrite_reductase_complex_subunit_NrfF_[Escherichia_coli_CFT073]	7.17381	0.344126
:3777437-3778162_putative_ABC_transporter_ATP-binding_protein_YhbG_[Escherichia_coli_CFT073]	7.1738	0.344129
:2176740-2176982_hypothetical_protein_c2372_[Escherichia_coli_CFT073]	7.17338	0.344236
:c4819883-4818525_putative_c4-dicarboxylate_transport_transcriptional_regulatory_protein_[Escherichia_coli_CFT073]	7.17211	0.34456
:376435-376560_hypothetical_protein_c0395_[Escherichia_coli_CFT073]	7.17154	0.344706
:c3770311-3770042_hypothetical_protein_c3948_[Escherichia_coli_CFT073]	7.17005	0.345087
:c4029406-4028519_glycerol-3-phosphate_transporter_permease_[Escherichia_coli_CFT073]	7.16884	0.345396
:c1388834-1388397_hypothetical_protein_c1506_[Escherichia_coli_CFT073]	7.16741	0.345762
:3829116-3830465_acetyl-CoA_carboxylase_biotin_carboxylase_subunit_[Escherichia_coli_CFT073]	7.1673	0.34579
:1193363-1193866_F1C_minor_fimbrial_subunit_protein_G_presursor_[Escherichia_coli_CFT073]	7.16668	0.345948
:2175737-2176360_colanic_acid_capsular_biosynthesis_activation_protein_A_[Escherichia_coli_CFT073]	7.16653	0.345987
:279881-280306_hypothetical_protein_c0299_[Escherichia_coli_CFT073]	7.16501	0.346375
:c2319355-2318276_nicotinate-nucleotide--dimethylbenzimidazole_phosphoribosyltransferase_[Escherichia_coli_CFT073]	7.1648	0.346429
:4188562-4189257_L-ribulose-5-phosphate_4-epimerase_[Escherichia_coli_CFT073]	7.1641	0.346609
:285015-285155_hemolysin_expression_modulating_protein_[Escherichia_coli_CFT073]	7.16346	0.346773
:619141-620034_carbamate_kinase_[Escherichia_coli_CFT073]	7.16297	0.346897
:c5127508-5126603_hypothetical_protein_c5379_[Escherichia_coli_CFT073]	7.16164	0.347238
:251193-252143_hypothetical_protein_c0259_[Escherichia_coli_CFT073]	7.16061	0.347502
:3547885-3548133_hypothetical_protein_c3714_[Escherichia_coli_CFT073]	7.15961	0.347758
:c3075699-3075541_hypothetical_protein_c3215_[Escherichia_coli_CFT073]	7.15817	0.348126
:3970061-3970654_hypothetical_protein_c4188_[Escherichia_coli_CFT073]	7.15588	0.348714
:4054837-4055670_nickel_transporter_permease_NikC_[Escherichia_coli_CFT073]	7.15289	0.349481
:c2439065-2438304_hypothetical_protein_c2598_[Escherichia_coli_CFT073]	7.15289	0.349482
:c4613085-4612771_hypothetical_protein_c4850_[Escherichia_coli_CFT073]	7.15207	0.34969
:392279-393247_putative_transcriptional_regulator_YcjZ_[Escherichia_coli_CFT073]	7.15034	0.350135
:3892402-3892839_putative_general_secretion_pathway_protein_G_[Escherichia_coli_CFT073]	7.14773	0.350806
:4744384-4744803_hypothetical_protein_c4968_[Escherichia_coli_CFT073]	7.14748	0.350871
:c2031463-2031311_hypothetical_protein_c2193_[Escherichia_coli_CFT073]	7.14467	0.351594
:c3288668-3287976_putative_racemase_[Escherichia_coli_CFT073]	7.14422	0.351708
:1290293-1290814_hypothetical_protein_c1358_[Escherichia_coli_CFT073]	7.14353	0.351888
:2862013-2862369_hypothetical_protein_c2998_[Escherichia_coli_CFT073]	7.14297	0.352031
:3460499-3460642_hypothetical_protein_c3622_[Escherichia_coli_CFT073]	7.14179	0.352333
:c3646898-3645918_transcriptional_activator_TtdR_[Escherichia_coli_CFT073]	7.14166	0.352367
:c3441902-3441312_transposase_[Escherichia_coli_CFT073]	7.14135	0.352449
:c3802131-3801703_50S_ribosomal_protein_L13_[Escherichia_coli_CFT073]	7.14132	0.352455
:5030254-5030904_3-keto-L-gulonate-6-phosphate_decarboxylase_[Escherichia_coli_CFT073]	7.13758	0.35342
:c4656205-4654652_hypothetical_protein_c4896_[Escherichia_coli_CFT073]	7.13664	0.353662
:504728-505144_hypothetical_protein_c0520_[Escherichia_coli_CFT073]	7.13646	0.353707
:c5020500-5020333_hypothetical_protein_c5270_[Escherichia_coli_CFT073]	7.13638	0.353728
:4218443-4218706_hypothetical_protein_c4434_[Escherichia_coli_CFT073]	7.13511	0.354054
:c945128-944871_glutaredoxin_1_[Escherichia_coli_CFT073]	7.13397	0.35435
:2870643-2871215_glycine_cleavage_system_transcriptional_repressor_[Escherichia_coli_CFT073]	7.13388	0.354372
:c3382608-3382342_hypothetical_protein_c3527_[Escherichia_coli_CFT073]	7.13365	0.354432
:c4614012-4613095_rhamnulose-1-phosphate_aldolase_[Escherichia_coli_CFT073]	7.13151	0.354983
:2135601-2136104_Ferritin-like_protein_2_[Escherichia_coli_CFT073]	7.13146	0.354996
:c2429542-2428961_deoxycytidine_triphosphate_deaminase_[Escherichia_coli_CFT073]	7.13139	0.355016
:c1431041-1430670_hypothetical_protein_c1573_[Escherichia_coli_CFT073]	7.13061	0.355215
:c3503889-3503701_hypothetical_protein_c3667_[Escherichia_coli_CFT073]	7.12943	0.355521
:c1074456-1074127_sulfur_transfer_protein_TusE_[Escherichia_coli_CFT073]	7.1293	0.355555
:c452388-452122_LacI_protein_[Escherichia_coli_CFT073]	7.12839	0.355789
:3064143-3065315_hypothetical_protein_c3204_[Escherichia_coli_CFT073]	7.12614	0.356371
:154782-155222_putative_PTS_system_IIA_component_yadI_[Escherichia_coli_CFT073]	7.12589	0.356435
:3071401-3072687_4-aminobutyrate_aminotransferase_[Escherichia_coli_CFT073]	7.12573	0.356477
:2005959-2006123_hypothetical_protein_c2169_[Escherichia_coli_CFT073]	7.12518	0.356619
:112106-114811_preprotein_translocase_subunit_SecA_[Escherichia_coli_CFT073]	7.12475	0.356731
:1579435-1579599_hypothetical_protein_c1743_[Escherichia_coli_CFT073]	7.12306	0.357167
:c2713484-2712822_hypothetical_protein_c2859_[Escherichia_coli_CFT073]	7.1217	0.357519
:c2094260-2093328_high-affinity_zinc_transporter_periplasmic_component_[Escherichia_coli_CFT073]	7.11824	0.358417
:c3864927-3863803_DNA_protecting_protein_DprA_[Escherichia_coli_CFT073]	7.11822	0.358419
:c2206221-2205646_hypothetical_protein_c2401_[Escherichia_coli_CFT073]	7.11667	0.358823
:2522283-2522717_hypothetical_protein_c2673_[Escherichia_coli_CFT073]	7.11584	0.359036
:c2840296-2839082_ethanolamine_utilization_protein_EutG_[Escherichia_coli_CFT073]	7.11495	0.359269
:5063791-5064132_hypothetical_protein_c5320_[Escherichia_coli_CFT073]	7.11429	0.35944
:3843039-3843335_DNA-binding_protein_Fis_[Escherichia_coli_CFT073]	7.11377	0.359575
:3213754-3214176_fucose_operon_fucU_protein_[Escherichia_coli_CFT073]	7.11367	0.359598
:4011055-4011648_putative_dITP-_and_XTP-_hydrolase_[Escherichia_coli_CFT073]	7.1127	0.359851
:3688435-3688818_hypothetical_protein_c3854_[Escherichia_coli_CFT073]	7.1121	0.360006
:91184-91675_acetolactate_synthase_3_regulatory_subunit_[Escherichia_coli_CFT073]	7.1114	0.360187
:3729632-3730027_hypothetical_protein_c3901_[Escherichia_coli_CFT073]	7.11099	0.360295
:c260043-259552_putative_radC-like_protein_yeeS_[Escherichia_coli_CFT073]	7.11028	0.360479
:c1344075-1343926_hypothetical_protein_c1430_[Escherichia_coli_CFT073]	7.10977	0.360612
:c1566686-1566642_Trp_operon_leader_peptide_[Escherichia_coli_CFT073]	7.10794	0.361087
:c54798-54421_ApaG_protein_[Escherichia_coli_CFT073]	7.1078	0.361124
:3427567-3427914_hypothetical_protein_c3578_[Escherichia_coli_CFT073]	7.10778	0.361127
:c590819-590361_hypothetical_protein_c0609_[Escherichia_coli_CFT073]	7.10633	0.361505
:3575207-3575866_hypothetical_protein_c3743_[Escherichia_coli_CFT073]	7.10358	0.362218
:c625932-625720_hypothetical_protein_c0644_[Escherichia_coli_CFT073]	7.10328	0.362296
:c1408603-1408460_hypothetical_protein_c1539_[Escherichia_coli_CFT073]	7.10326	0.362303
:788097-789314_dihydrolipoamide_succinyltransferase_[Escherichia_coli_CFT073]	7.10264	0.362464
:c2244722-2244588_hypothetical_protein_c2431_[Escherichia_coli_CFT073]	7.10163	0.362726
:1058672-1059235_hypothetical_protein_c1088_[Escherichia_coli_CFT073]	7.10106	0.362873
:5028048-5029445_PTS_system_ascorbate-specific_transporter_subunit_IIC_[Escherichia_coli_CFT073]	7.10088	0.362921
:202905-203462_ribosome_recycling_factor_[Escherichia_coli_CFT073]	7.09983	0.363193
:1988652-1989359_hypothetical_protein_c2153_[Escherichia_coli_CFT073]	7.09952	0.363275
:2094339-2095094_high-affinity_zinc_transporter_ATPase_[Escherichia_coli_CFT073]	7.09898	0.363416
:c3534120-3532771_transposase_insG_[Escherichia_coli_CFT073]	7.09824	0.363608
:3385656-3386207_hypothetical_protein_c3530_[Escherichia_coli_CFT073]	7.09808	0.36365
:c3568611-3568324_hypothetical_protein_c3735_[Escherichia_coli_CFT073]	7.09741	0.363825
:c5090251-5089697_hypothetical_protein_c5346_[Escherichia_coli_CFT073]	7.09724	0.363867
:c2465091-2464639_PTS_system_galactitol-specific_transporter_subunit_IIA_[Escherichia_coli_CFT073]	7.09533	0.364365
:4293266-4294078_transposase_insF_[Escherichia_coli_CFT073]	7.09505	0.364439
:2922287-2922424_hypothetical_protein_c3046_[Escherichia_coli_CFT073]	7.09431	0.36463
:c4648103-4647648_transcriptional_repressor_protein_MetJ_[Escherichia_coli_CFT073]	7.09238	0.365133
:c2667409-2667104_hypothetical_protein_c2810_[Escherichia_coli_CFT073]	7.09192	0.365255
:c3369730-3369221_putative_DNA-binding_transcriptional_regulator_[Escherichia_coli_CFT073]	7.09152	0.365358
:c3482084-3481920_hypothetical_protein_c3644_[Escherichia_coli_CFT073]	7.09142	0.365385
:c2686362-2684560_bifunctional_NADH:ubiquinone_oxidoreductase_subunit_C/D_[Escherichia_coli_CFT073]	7.09094	0.365509
:1498667-1498945_hypothetical_protein_c1663_[Escherichia_coli_CFT073]	7.08677	0.366597
:c2972912-2972304_RNA_polymerase_sigma_factor_RpoE_[Escherichia_coli_CFT073]	7.08674	0.366605
:c1907203-1906484_putative_ferredoxin-like_protein_ydhX_[Escherichia_coli_CFT073]	7.08651	0.366666
:c1587621-1587403_lipoprotein_[Escherichia_coli_CFT073]	7.08497	0.367067
:c2923232-2922456_enhanced_serine_sensitivity_protein_SseB_[Escherichia_coli_CFT073]	7.08484	0.367101
:4784370-4784522_hypothetical_protein_c5008_[Escherichia_coli_CFT073]	7.08465	0.367151
:3958877-3960568_phosphoenolpyruvate_carboxykinase_[Escherichia_coli_CFT073]	7.08412	0.36729
:c4359173-4359075_ilvB_operon_leader_peptide_[Escherichia_coli_CFT073]	7.08303	0.367573
:c3947111-3946668_hypothetical_protein_c4162_[Escherichia_coli_CFT073]	7.08072	0.368177
:4097033-4097638_hypothetical_protein_c4323_[Escherichia_coli_CFT073]	7.08055	0.368223
:1345980-1346462_putative_Rz_endopeptidase_from_lambdoid_prophage_DLP12_[Escherichia_coli_CFT073]	7.08022	0.368308
:1011216-1011989_putative_metalloprotease_ycaL_[Escherichia_coli_CFT073]	7.07944	0.368513
:3411270-3411677_hypothetical_protein_c3562_[Escherichia_coli_CFT073]	7.07883	0.368671
:835045-835722_dithiobiotin_synthetase_[Escherichia_coli_CFT073]	7.07872	0.3687
:c4874578-4874144_aminoalkylphosphonic_acid_N-acetyltransferase_[Escherichia_coli_CFT073]	7.07767	0.368974
:c1464077-1463382_septum_formation_inhibitor_[Escherichia_coli_CFT073]	7.07534	0.369585
:3733598-3733900_GIY-YIG_nuclease_superfamily_protein_[Escherichia_coli_CFT073]	7.07503	0.369665
:c1659495-1659061_heat-inducible_protein_[Escherichia_coli_CFT073]	7.07473	0.369744
:c1246040-1245651_curli_assembly_protein_CsgE_[Escherichia_coli_CFT073]	7.07243	0.370346
:249923-250144_hypothetical_protein_c0256_[Escherichia_coli_CFT073]	7.07235	0.370368
:c2838865-2837639_ethanolamine_utilization_protein_EutH_[Escherichia_coli_CFT073]	7.07169	0.370541
:246421-247161_hypothetical_protein_c0250_[Escherichia_coli_CFT073]	7.07155	0.370578
:c5204261-5203398_hypothetical_protein_c5462_[Escherichia_coli_CFT073]	7.07085	0.370759
:1873298-1874800_putative_tripeptide_transporter_permease_[Escherichia_coli_CFT073]	7.06953	0.371106
:c2082424-2082134_DNA_damage-inducible_protein_YebG_[Escherichia_coli_CFT073]	7.06878	0.371303
:c1232204-1232016_hypothetical_protein_c1277_[Escherichia_coli_CFT073]	7.06823	0.371446
:c5151264-5150923_hypothetical_protein_c5406_[Escherichia_coli_CFT073]	7.06639	0.37193
:1269657-1270304_hypothetical_protein_c1334_[Escherichia_coli_CFT073]	7.06551	0.37216
:c3898370-3898176_bacterioferritin-associated_ferredoxin_[Escherichia_coli_CFT073]	7.06511	0.372264
:c3472081-3471917_hypothetical_protein_c3631_[Escherichia_coli_CFT073]	7.06303	0.37281
:c3123735-3123265_hydrogenase_3_maturation_protease_[Escherichia_coli_CFT073]	7.06282	0.372866
:c5214170-5213526_hypothetical_protein_c5472_[Escherichia_coli_CFT073]	7.0624	0.372976
:c2846215-2845736_ethanolamine_utilization_protein_EutP_[Escherichia_coli_CFT073]	7.06196	0.373091
:c4362019-4361612_hypothetical_protein_c4600_[Escherichia_coli_CFT073]	7.06185	0.37312
:4625478-4625978_periplasmic_repressor_CpxP_[Escherichia_coli_CFT073]	7.06073	0.373413
:4152689-4153129_hypothetical_protein_c4368_[Escherichia_coli_CFT073]	7.05988	0.373638
:c4631872-4631273_hypothetical_protein_c4872_[Escherichia_coli_CFT073]	7.05843	0.374019
:c2389411-2388005_6-phosphogluconate_dehydrogenase_[Escherichia_coli_CFT073]	7.05698	0.374399
:c1325994-1325491_hypothetical_protein_c1397_[Escherichia_coli_CFT073]	7.05634	0.374568
:c3271060-3270473_hypothetical_protein_c3419_[Escherichia_coli_CFT073]	7.05596	0.374668
:c3879143-3878829_50S_ribosomal_protein_L24_[Escherichia_coli_CFT073]	7.05439	0.37508
:4835121-4835249_hypothetical_protein_c5059_[Escherichia_coli_CFT073]	7.05169	0.375791
:c1339112-1338933_hypothetical_protein_c1422_[Escherichia_coli_CFT073]	7.0515	0.375839
:1015279-1017543_hypothetical_protein_c1052_[Escherichia_coli_CFT073]	7.05126	0.375902
:c869470-868811_glutamine_ABC_transporter_permease_[Escherichia_coli_CFT073]	7.05057	0.376084
:c4759717-4759028_peptidase_E_[Escherichia_coli_CFT073]	7.05042	0.376125
:c3456432-3455734_hypothetical_protein_c3618_[Escherichia_coli_CFT073]	7.04818	0.376713
:3085355-3086557_glycine_betaine_transporter_ATP-binding_subunit_[Escherichia_coli_CFT073]	7.04694	0.377041
:336046-337293_hypothetical_protein_c0360_[Escherichia_coli_CFT073]	7.04686	0.377062
:2174384-2174653_flagellar_biosynthesis_protein_FliQ_[Escherichia_coli_CFT073]	7.04665	0.377116
:1014789-1015073_integration_host_factor_subunit_beta_[Escherichia_coli_CFT073]	7.04527	0.377479
:509190-509609_transcription_antitermination_protein_NusB_[Escherichia_coli_CFT073]	7.0444	0.377708
:1296801-1297583_4-amino-4-deoxychorismate_lyase_[Escherichia_coli_CFT073]	7.04396	0.377825
:c1405668-1405210_hypothetical_protein_c1531_[Escherichia_coli_CFT073]	7.04382	0.377863
:c263653-263015_hypothetical_protein_c0282_[Escherichia_coli_CFT073]	7.04357	0.377929
:c3345504-3345112_glycine_cleavage_system_protein_H_[Escherichia_coli_CFT073]	7.04339	0.377975
:1955839-1956450_hypothetical_protein_c2114_[Escherichia_coli_CFT073]	7.04319	0.378028
:4843760-4844716_NrfD_protein_[Escherichia_coli_CFT073]	7.04101	0.378604
:1388812-1388952_hypothetical_protein_c1507_[Escherichia_coli_CFT073]	7.04058	0.378716
:c3624022-3623837_hypothetical_protein_c3790_[Escherichia_coli_CFT073]	7.0401	0.378842
:1959224-1959589_hypothetical_protein_c2117_[Escherichia_coli_CFT073]	7.03946	0.379012
:c1973649-1973299_PTS_system_N,N'-diacetylchitobiose-specific_transporter_subunit_IIA_[Escherichia_coli_CFT073]	7.03939	0.37903
:19356-20615_hypothetical_protein_c0023_[Escherichia_coli_CFT073]	7.03819	0.379347
:c1643651-1642836_hypothetical_protein_c1810_[Escherichia_coli_CFT073]	7.03779	0.379452
:c3569656-3568730_hypothetical_protein_c3736_[Escherichia_coli_CFT073]	7.03773	0.379469
:c2687577-2687134_NADH_dehydrogenase_subunit_A_[Escherichia_coli_CFT073]	7.03596	0.379935
:c3450866-3448776_bifunctional_enterobactin_receptor/adhesin_protein_[Escherichia_coli_CFT073]	7.03435	0.380361
:3392328-3392618_hypothetical_protein_c3539_[Escherichia_coli_CFT073]	7.03265	0.38081
:c5051976-5051740_hypothetical_protein_c5312_[Escherichia_coli_CFT073]	7.03225	0.380916
:c2877836-2877210_uracil_phosphoribosyltransferase_[Escherichia_coli_CFT073]	7.03215	0.380941
:4321370-4321690_hypothetical_protein_c4542_[Escherichia_coli_CFT073]	7.0292	0.38172
:c1097799-1097494_chaperone-modulator_protein_CbpM_[Escherichia_coli_CFT073]	7.02899	0.381775
:5122071-5122415_hypothetical_protein_c5374_[Escherichia_coli_CFT073]	7.02857	0.381888
:3973172-3974488_high-affinity_gluconate_transporter_[Escherichia_coli_CFT073]	7.02668	0.382388
:c3002769-3001648_bifunctional_chorismate_mutase/prephenate_dehydrogenase_[Escherichia_coli_CFT073]	7.02611	0.382538
:1424187-1424369_hypothetical_protein_c1567_[Escherichia_coli_CFT073]	7.02553	0.382691
:c4506561-4506064_hypothetical_protein_c4738_[Escherichia_coli_CFT073]	7.02541	0.382722
:481024-481215_hypothetical_protein_c0496_[Escherichia_coli_CFT073]	7.02538	0.382732
:2815190-2816686_phosphoenolpyruvate-protein_phosphotransferase_[Escherichia_coli_CFT073]	7.02401	0.383094
:c3038717-3038139_putative_tail_fiber_component_Z_of_prophage_[Escherichia_coli_CFT073]	7.02281	0.383412
:c3884646-3884335_30S_ribosomal_protein_S10_[Escherichia_coli_CFT073]	7.02249	0.383496
:1163191-1164804_hypothetical_protein_c1207_[Escherichia_coli_CFT073]	7.02052	0.384018
:c1175588-1175364_transposase_insE_[Escherichia_coli_CFT073]	7.02024	0.384091
:c3128104-3127181_formate_hydrogenlyase_subunit_4_[Escherichia_coli_CFT073]	7.02015	0.384117
:c3095450-3095055_hypothetical_protein_c3241_[Escherichia_coli_CFT073]	7.01825	0.384618
:c2377770-2377519_antitoxin_YefM_[Escherichia_coli_CFT073]	7.0179	0.384712
:c506904-506365_hypothetical_protein_c0522_[Escherichia_coli_CFT073]	7.01678	0.385007
:c1264987-1264742_DNA_damage-inducible_protein_I_[Escherichia_coli_CFT073]	7.01472	0.385554
:1516444-1516662_hypothetical_protein_c1683_[Escherichia_coli_CFT073]	7.01397	0.385753
:4092189-4093181_iron_ABC_transporter_permease_[Escherichia_coli_CFT073]	7.01389	0.385773
:c4829942-4829619_DNA-binding_transcriptional_regulator_SoxS_[Escherichia_coli_CFT073]	7.01253	0.386135
:2704211-2705104_hypothetical_protein_c2847_[Escherichia_coli_CFT073]	7.01193	0.386296
:c2742918-2742610_hypothetical_protein_c2888_[Escherichia_coli_CFT073]	7.00899	0.387074
:c389979-388990_putative_oxidoreductase_[Escherichia_coli_CFT073]	7.0084	0.387231
:c2348952-2347930_transposase_[Escherichia_coli_CFT073]	7.0072	0.387549
:3578267-3579094_2,5-diketo-D-gluconate_reductase_A_[Escherichia_coli_CFT073]	7.00435	0.388306
:3416056-3416892_hypothetical_protein_c3567_[Escherichia_coli_CFT073]	7.00347	0.388542
:2610300-2610962_acetyl-CoA:acetoacetyl-CoA_transferase_subunit_alpha_[Escherichia_coli_CFT073]	7.00343	0.388551
:1535213-1536226_response_regulator_of_RpoS_[Escherichia_coli_CFT073]	7.00185	0.388971
:1358834-1359247_putative_tail_component_of_prophage_[Escherichia_coli_CFT073]	7.0013	0.389117
:c4103363-4102635_putative_transcriptional_regulator_YhiW_[Escherichia_coli_CFT073]	6.99885	0.389768
:3972233-3972808_putative_DNA_uptake_protein_[Escherichia_coli_CFT073]	6.9985	0.389861
:c3922217-3921654_para-aminobenzoate_synthase_component_II_[Escherichia_coli_CFT073]	6.99706	0.390245
:1135368-1135961_hypothetical_protein_c1171_[Escherichia_coli_CFT073]	6.99534	0.390703
:c4385960-4385760_hypothetical_protein_c4626_[Escherichia_coli_CFT073]	6.99479	0.39085
:4805288-4805845_putative_transporter_[Escherichia_coli_CFT073]	6.99338	0.391226
:c168281-167802_2-amino-4-hydroxy-6-hydroxymethyldihyropteridine_pyrophosphokinase_[Escherichia_coli_CFT073]	6.99293	0.391344
:3873121-3873501_hypothetical_protein_c4059_[Escherichia_coli_CFT073]	6.99243	0.391479
:4521963-4522532_hypothetical_protein_c4757_[Escherichia_coli_CFT073]	6.98992	0.392147
:c1634148-1633510_hypothetical_protein_c1800_[Escherichia_coli_CFT073]	6.98974	0.392194
:2057306-2057926_hypothetical_protein_c2228_[Escherichia_coli_CFT073]	6.98794	0.392675
:c2822447-2821614_sulfate/thiosulfate_transporter_subunit_[Escherichia_coli_CFT073]	6.98736	0.392828
:1233881-1234357_putative_radC-like_protein_yeeS_[Escherichia_coli_CFT073]	6.98718	0.392877
:3482090-3483628_hypothetical_protein_c3645_[Escherichia_coli_CFT073]	6.98716	0.392882
:c2540225-2538756_lysine_transporter_[Escherichia_coli_CFT073]	6.98583	0.393237
:c5076808-5076398_hypothetical_protein_c5334_[Escherichia_coli_CFT073]	6.9857	0.393272
:c12574-12170_hypothetical_protein_c0017_[Escherichia_coli_CFT073]	6.98482	0.393505
:1131407-1131799_hypothetical_protein_c1168_[Escherichia_coli_CFT073]	6.98457	0.393572
:c2732661-2732134_fimbrial-like_protein_yfcP_[Escherichia_coli_CFT073]	6.98162	0.394359
:c301428-300643_putative_deoxyribose_operon_repressor_[Escherichia_coli_CFT073]	6.98141	0.394416
:3781459-3781731_phosphohistidinoprotein-hexose_phosphotransferase_component_of_N-regulated_PTS_system_(Npr)_[Escherichia_coli_CFT073]	6.98135	0.394432
[truncated: 3,370 more rows]
