# Supplementary material for: A Phyletically Rare Gene Promotes the Niche-specific Fitness of an E. coli Pathogen during Bacteremia
Source: PLoS Pathog. 2013 Feb 14;9(2):e1003175. doi: 10.1371/journal.ppat.1003175 (PMC3573123; doi:10.1371/journal.ppat.1003175)
Supplement: Table S8 — Primers used in this study to generate recombinant strains and plasmids. (XLSX) [file ppat.1003175.s014.xlsx]

## Sheet: Sheet1
Primer list
Homologous recombination (knock out) primers				Bolded italicized portion is used for amplification of the Kanamycin antibiotic cassette from pKD4
b0847 [1] forward	GGGCCTCTATCTTCAATCTGTTCGACTAACCCCTCCTCTTGTGTAGGCTGGAGCTGCTTCG
b0847 [2] reverse	CGCCACGCCTGCCCGCTTTTTGTAGCGATTTTCATGCAGGCATATGAATATCCTCCTTAG
b0847 [2] forward	CCTGCATGAAAATCGCTACAAAAAGCGGGCAGGCGTGGCGTGTGTAGGCTGGAGCTGCTTCG
b0847 [3] reverse	AGGGAAAGGTTGCCATCAGGGGAAGAAAGGCGGCAGTGCTCATATGAATATCCTCCTTAG
b0847 [3] forward	AGCACTGCCGCCTTTCTTCCCCTGATGGCAACCTTTCCCTTGTGTAGGCTGGAGCTGCTTCG
b0847 [4] reverse	AGAATCATTCCATTTCGAAATCATTAATCTTCACTTCAAGCATATGAATATCCTCCTTAG
c0970 (neaT) forward	TTGCGCATCTGTCATCCATTTAAATCAGATTGAATACTATTGTGTAGGCTGGAGCTGCTTCG
c0970 (neaT) reverse	AATGCAATTACTATCAAGGAACACAGTAACAACATATTAACATATGAATATCCTCCTTAG
yfdK forward	AAGTTTCAAGCGCTGTATTTATTGCATTTGGATATTAAATTGTGTAGGCTGGAGCTGCTTCG
yfdK reverse	ATGGCTTAGTCGGAAAGGCTGTATCAGAGGCTTTTGATGGCATATGAATATCCTCCTTAG
FI-D forward	AACATAGGCAGACCCCCTCTACAACCGGAGAGACTGCCTTTGTGTAGGCTGGAGCTGCTTCG
FI-D reverse	b0847 [4] reverse
Confirmation primers
D1-4	b0847 [1]/[4] forward confirmation				use b0847 [1]/[2] forward confirmation
	b0847 [1]/[4] reverse confirmation				use b0847 [3]/[4] reverse confirmation
D1-2	b0847 [1]/[2] forward confirmation				GCGAGGAGATTTTGAGGATG
	b0847 [1]/[2] reverse confirmation				TGAAAGGGTATTGTATTGAACCTTG
D2-3	b0847 [2]/[3] forward confirmation				GAGGATCGTTTTTGCTGAGG
	b0847 [2]/[3] reverse confirmation				GGTGATAAGGCGCATGATTT
D3-4	b0847 [3]/[4] forward confirmation				GCGGGGTGATCTTTGTATCA
	b0847 [3]/[4] reverse confirmation				TCGAGTTCTCCCCATTTTTG
DneaT	DneaT forward confirmation				CTTGGGGCAGATGATAATGG
	DneaT reverse confirmation				TGGGGATTGTATGGGAAATG
DyfdK	DyfdK forward confirmation				TGGTTAAAGGTCCGAATGGT
	DyfdK reverse confirmation				TGATCGGTTGTTTGTTAATCCA
DFI-D	DFI-D forward confirmation				CATTTCCCATACAATCCCCA
	DFI-D reverse confirmation				III/IV REV
Cloning primers
pGEN-neaTPnative	c0970 (neaT) native clone BamHI forward				tgaGGATCCggcagtctctccggttgtag
Template: CFT073 chromosome	c0970 (neaT) native clone KpnI reverse				tcaGGTACCtgaagcattagaggccattg
pGEN-neaTPlac	Mut3.1_pLac_BamHI_forward				gtaGGATCCagtgagcgcaacgcaatta
Template: GFP mut 3.1 (clonetech)	Mut3.1_pLac_NdeI_reverse				gtaCATATGtatccgctcacaattccaca
Template: CFT073 chromosome	c0970 (neaT) Plac clone NdeI forward				gtaCATATGAAAGAGGAGgaatactatatgaaaagagatatttctttagatc						**synthetic RBS**
	c0970 clone NcoI reverse				tcaCCATGGgcctctgatacagcctttcc
pGEN sequencing primers
pGEN-mcs forward	GCACTGTCTCTGTTATTCAGG
pGEN-mcs reverse	CCAGCAGCAGTTACAAACTCAA
RT-PCR primers
c0970 (neaT) RT forward	TCGGCTTGTGGGATTTTATT
c0970 (neaT) RT reverse	CCCGCCATTATTATCCCTTT
